# Supplementary material for: Gene regulation in activated microglia by adenosine A3 receptor agonists: a transcriptomics study
Source: Purinergic Signal. 2023 Jan 27;20(3):237–45. doi: 10.1007/s11302-022-09916-9 (PMC11189369; doi:10.1007/s11302-022-09916-9)
Supplement: Supplementary file 1 — Gene expression in activated microglia treated with 2-Cl-IB-MECA compared with untreated activated microglia (see supplementary file) (XLSX 799 kb) [file 11302_2022_9916_MOESM1_ESM.xlsx]

## Sheet: A3vsCT_DEG
Gene_ID	A30000_1	A30000_2	A30000_3	A30000_4	C00000_1	C00000_2	C00000_3	A3	CT	log2FoldChange		pvalue	padj	GeneName	gene_chr	gene_start	gene_end	gene_strand	gene_length	gene_biotype	gene_description	tf_family	A30000_1_count	A30000_2_count	A30000_3_count	A30000_4_count	C00000_1_count	C00000_2_count	C00000_3_count	A30000_1_fpkm	A30000_2_fpkm	A30000_3_fpkm	A30000_4_fpkm	C00000_1_fpkm	C00000_2_fpkm	C00000_3_fpkm
ENSMUSG00000095280	0	0	0	0	2.58823	10.4045	25.0584	0	12.6837	-6.07677	-67.4977	7.62335e-06	7.05653e-05	Gm21738	14	19415857	19418930	-	681	protein_coding	predicted gene, 21738 [Source:MGI Symbol;Acc:MGI:5433902]	-	0	0	0	0	3	11	22	0	0	0	0	0.0880599	0.354033	0.853165
ENSMUSG00000089722	0	0	0	0	12.0784	2.8376	19.3633	0	11.4264	-5.93238	-61.0694	1.1941e-05	0.000106318	Cd300ld5	11	115031486	115037769	-	852	protein_coding	CD300 molecule like family member D5 [Source:MGI Symbol;Acc:MGI:3702661]	-	0	0	0	0	14	3	17	0	0	0	0	0.328468	0.0771755	0.526947
ENSMUSG00000103808	0	0	0	1.03799	9.49019	15.1339	25.0584	0.259499	16.5608	-5.74423	-53.6027	2.44025e-06	2.45837e-05	Gm37060	1	157404325	157406721	-	2397	TEC	predicted gene, 37060 [Source:MGI Symbol;Acc:MGI:5610288]	-	0	0	0	1	11	16	22	0	0	0	0.00999635	0.0917337	0.146302	0.242388
ENSMUSG00000091285	0	0	0	0	7.7647	0.945867	18.2243	0	8.97828	-5.58101	-47.8686	0.000163203	0.00113648	Gm17430	18	9726197	9726670	-	474	protein_coding	predicted gene, 17430 [Source:MGI Symbol;Acc:MGI:4937064]	-	0	0	0	0	9	1	16	0	0	0	0	0.379549	0.0462402	0.891454
ENSMUSG00000105259	0	0	0	0	6.03921	4.72934	15.9462	0	8.90493	-5.56807	-47.4414	6.18808e-05	0.000474439	Gm42874	3	133050622	133052395	-	1774	TEC	predicted gene 42874 [Source:MGI Symbol;Acc:MGI:5663011]	-	0	0	0	0	7	5	14	0	0	0	0	0.0788767	0.0617752	0.208416
ENSMUSG00000097739	0	0	0	0	12.0784	11.3504	2.27803	0	8.56895	-5.53634	-46.4091	9.66144e-05	0.000709821	Gm2539	10	22074237	22103313	+	3124	transcribed_unprocessed_pseudogene	predicted gene, 2539 [Source:MGI Symbol;Acc:MGI:3780707]	-	0	0	0	0	14	12	2	0	0	0	0	0.0895821	0.0841915	0.0169074
ENSMUSG00000106583	0	0	0	0	1.72549	8.51281	13.6682	0	7.96883	-5.40736	-42.4402	0.000220431	0.00147983	4930447N08Rik	3	122761955	122802048	-	1650	processed_transcript	RIKEN cDNA 4930447N08 gene [Source:MGI Symbol;Acc:MGI:1918897]	-	0	0	0	0	2	9	12	0	0	0	0	0.0242298	0.119552	0.192068
ENSMUSG00000102698	0	0	0	0	5.17647	2.8376	12.5292	0	6.84775	-5.1891	-36.4816	0.000475238	0.00295492	Gm37777	1	140266487	140269852	+	3366	TEC	predicted gene, 37777 [Source:MGI Symbol;Acc:MGI:5611005]	-	0	0	0	0	6	3	11	0	0	0	0	0.0356321	0.0195346	0.086305
ENSMUSG00000111481	0	0	0	0	6.03921	4.72934	9.11213	0	6.62689	-5.14816	-35.461	0.000400306	0.00253799	Gm47652	9	37329767	37334429	-	4663	TEC	predicted gene, 47652 [Source:MGI Symbol;Acc:MGI:6096735]	-	0	0	0	0	7	5	8	0	0	0	0	0.030008	0.0235019	0.0453087
ENSMUSG00000106450	0	0	0	0	3.45098	8.51281	6.8341	0	6.26596	-5.06925	-33.5735	0.000639884	0.00383283	Gm43018	5	132439255	132440529	-	1275	TEC	predicted gene 43018 [Source:MGI Symbol;Acc:MGI:5663155]	-	0	0	0	0	4	9	6	0	0	0	0	0.0627125	0.154714	0.124279
ENSMUSG00000085813	0	0	0	0	3.45098	3.78347	10.2512	0	5.82853	-4.95599	-31.0385	0.00120941	0.00666412	Gm15870	6	127934689	127944839	-	644	antisense	predicted gene 15870 [Source:MGI Symbol;Acc:MGI:3802066]	-	0	0	0	0	4	4	9	0	0	0	0	0.124159	0.136136	0.369074
ENSMUSG00000064452	0	0	0	0	4.31372	2.8376	10.2512	0	5.80082	-4.95006	-30.9112	0.00128375	0.00702435	Gm24564	12	109631074	109631148	+	75	snoRNA	predicted gene, 24564 [Source:MGI Symbol;Acc:MGI:5454341]	-	0	0	0	0	5	3	9	0	0	0	0	1.33264	0.876714	3.16912
ENSMUSG00000115433	0	0	0	0	2.58823	8.51281	4.55607	0	5.21904	-4.80829	-28.0181	0.0022508	0.0114376	Gm49267	15	26609503	26644048	+	639	antisense	predicted gene, 49267 [Source:MGI Symbol;Acc:MGI:6118746]	-	0	0	0	0	3	9	4	0	0	0	0	0.0938479	0.308702	0.165317
ENSMUSG00000104170	0	0	0.95833	0	5.17647	13.2421	6.8341	0.239583	8.41757	-4.77816	-27.4391	0.000440502	0.00276612	Gm37702	1	13297036	13298907	-	1872	TEC	predicted gene, 37702 [Source:MGI Symbol;Acc:MGI:5610930]	-	0	0	1	0	6	14	6	0	0	0.0118217	0	0.0640692	0.163916	0.0846453
ENSMUSG00000028172	2.42	2.61129	0	4.15198	69.0195	59.5896	54.6728	2.29582	61.094	-4.76551	-27.1995	2.79073e-16	8.23622e-15	Tacr3	3	134829007	134934579	+	3762	protein_coding	tachykinin receptor 3 [Source:MGI Symbol;Acc:MGI:892968]	-	3	2	0	4	80	63	48	0.0148647	0.0159877	0	0.0254771	0.425085	0.367045	0.336961
ENSMUSG00000084908	0	1.30565	0	0	11.2157	7.56694	5.69508	0.326411	8.15923	-4.74041	-26.7304	0.000455665	0.00285175	C79798	2	34287771	34304440	+	1793	antisense	expressed sequence C79798 [Source:MGI Symbol;Acc:MGI:2139494]	-	0	1	0	0	13	8	5	0	0.0167724	0	0	0.144933	0.097793	0.0736456
ENSMUSG00000104615	0	0	0	0	2.58823	0.945867	11.3902	0	4.97476	-4.72264	-26.4033	0.00515625	0.0230687	Gm43804	3	53109668	53110123	+	456	TEC	predicted gene 43804 [Source:MGI Symbol;Acc:MGI:5663941]	-	0	0	0	0	3	1	10	0	0	0	0	0.131511	0.0480655	0.579152
ENSMUSG00000097137	0	0	0	0	2.58823	2.8376	9.11213	0	4.84599	-4.6878	-25.7733	0.00387664	0.018132	Gm26627	6	29507725	29509698	+	1487	antisense	predicted gene, 26627 [Source:MGI Symbol;Acc:MGI:5477121]	-	0	0	0	0	3	3	8	0	0	0	0	0.0403287	0.0442189	0.142081
ENSMUSG00000111278	0	0	0	0	0.862744	5.6752	7.97312	0	4.83702	-4.68715	-25.7617	0.00487202	0.0219834	Gm32743	9	103521787	103545977	+	594	antisense	predicted gene, 32743 [Source:MGI Symbol;Acc:MGI:5591902]	-	0	0	0	0	1	6	7	0	0	0	0	0.0336525	0.221392	0.311221
ENSMUSG00000115268	0	0	0	0	6.90195	2.8376	4.55607	0	4.76521	-4.68191	-25.6681	0.00343663	0.016451	Gm18524	14	44905748	44906516	+	769	processed_pseudogene	predicted gene, 18524 [Source:MGI Symbol;Acc:MGI:5010709]	-	0	0	0	0	8	3	4	0	0	0	0	0.207954	0.0855053	0.13737
ENSMUSG00000103972	0	0	0	1.03799	11.2157	1.89173	9.11213	0.259499	7.40651	-4.59334	-24.1397	0.00134838	0.00733007	Gm37466	16	77381950	77382601	+	652	TEC	predicted gene, 37466 [Source:MGI Symbol;Acc:MGI:5610694]	-	0	0	0	1	13	2	8	0	0	0	0.0367504	0.398566	0.0672327	0.324041
ENSMUSG00000093650	0	0	0.95833	0	2.58823	3.78347	15.9462	0.239583	7.43931	-4.58069	-23.929	0.00164768	0.00872094	Gm20631	1	150625266	150783499	+	6845	antisense	predicted gene 20631 [Source:MGI Symbol;Acc:MGI:5313078]	-	0	0	1	0	3	4	14	0	0	0.00323304	0	0.00876096	0.0128081	0.0540147
ENSMUSG00000055775	0	0	0	1.03799	2.58823	5.6752	13.6682	0.259499	7.31055	-4.55805	-23.5565	0.00147482	0.0079112	Myh8	11	67277124	67308634	+	11772	protein_coding	myosin, heavy polypeptide 8, skeletal muscle, perinatal [Source:MGI Symbol;Acc:MGI:1339712]	-	0	0	0	1	3	6	12	0	0	0	0.00203544	0.00509419	0.0111712	0.0269208
ENSMUSG00000105846	0.806667	0	0.95833	0	14.6667	1.89173	18.2243	0.441249	11.5942	-4.53784	-23.2288	0.000525251	0.00322493	Gm43258	3	104149756	104151705	-	1950	sense_intronic	predicted gene 43258 [Source:MGI Symbol;Acc:MGI:5663395]	-	1	0	1	0	17	2	16	0.00955915	0	0.0113488	0	0.174268	0.0224798	0.216692
ENSMUSG00000105873	0	1.30565	0	0	5.17647	6.62107	7.97312	0.326411	6.59022	-4.41977	-21.4034	0.00166599	0.00880061	Gm43708	5	141297143	141298103	-	961	TEC	predicted gene 43708 [Source:MGI Symbol;Acc:MGI:5663845]	-	0	1	0	0	6	7	7	0	0.0312933	0	0	0.124805	0.159651	0.192368
ENSMUSG00000112391	0.806667	0	0	0	11.2157	3.78347	4.55607	0.201667	6.5184	-4.41837	-21.3827	0.00224339	0.0114067	Gm48230	12	78441595	78446746	+	5152	TEC	predicted gene, 48230 [Source:MGI Symbol;Acc:MGI:6097634]	-	1	0	0	0	13	4	4	0.00361808	0	0	0	0.0504396	0.017017	0.0205041
ENSMUSG00000085232	0	0	0.95833	0	8.62744	1.89173	9.11213	0.239583	6.54377	-4.41105	-21.2745	0.00254657	0.0126984	Gm11962	11	5495192	5495446	-	255	processed_pseudogene	predicted gene 11962 [Source:MGI Symbol;Acc:MGI:3652247]	-	0	0	1	0	10	2	8	0	0	0.086785	0	0.783906	0.171905	0.828528
ENSMUSG00000087117	2.42	0	0	0	16.3921	17.0256	11.3902	0.605	14.936	-4.38352	-20.8723	5.75527e-05	0.000444624	Gm11523	11	96862997	96873954	-	1095	processed_transcript	predicted gene 11523 [Source:MGI Symbol;Acc:MGI:3651808]	-	3	0	0	0	19	18	10	0.0510694	0	0	0	0.346852	0.360293	0.241181
ENSMUSG00000085564	1.61333	0	0	1.03799	15.5294	13.2421	14.8072	0.662832	14.5263	-4.31085	-19.847	4.99593e-05	0.000391061	Gm12198	11	50599298	50602448	-	1809	processed_transcript	predicted gene 12198 [Source:MGI Symbol;Acc:MGI:3650407]	-	2	0	0	1	18	14	13	0.0206085	0	0	0.0132456	0.198902	0.169624	0.189785
ENSMUSG00000084213	0	0	0.95833	1.03799	10.3529	10.4045	9.11213	0.499081	9.95653	-4.29517	-19.6324	0.000578641	0.00350839	Hspe1-ps5	2	72955898	72956194	+	297	processed_pseudogene	heat shock protein 1 (chaperonin 10), pseudogene 5 [Source:MGI Symbol;Acc:MGI:1935166]	-	0	0	1	1	12	11	8	0	0	0.0745123	0.0806776	0.807661	0.811772	0.711362
ENSMUSG00000107009	0	0	0	1.03799	4.31372	1.89173	11.3902	0.259499	5.86521	-4.24135	-18.9136	0.00493075	0.0222112	6720475M21Rik	5	74367163	74369915	-	2753	TEC	RIKEN cDNA 6720475M21 gene [Source:MGI Symbol;Acc:MGI:1925146]	-	0	0	0	1	5	2	10	0	0	0	0.00870369	0.0363051	0.0159229	0.0959293
ENSMUSG00000116185	0	0	0	3.11398	12.0784	13.2421	17.0853	0.778496	14.1353	-4.21711	-18.5984	0.000104262	0.000760717	Gm49411	15	77175789	77178264	-	2476	TEC	predicted gene, 49411 [Source:MGI Symbol;Acc:MGI:6155037]	-	0	0	0	3	14	14	15	0	0	0	0.0290322	0.113027	0.12393	0.159992
ENSMUSG00000111434	0.806667	0	0	0	11.2157	0.945867	4.55607	0.201667	5.57254	-4.19123	-18.2677	0.00740608	0.0311816	Gm47121	9	122142449	122143708	+	702	sense_intronic	predicted gene, 47121 [Source:MGI Symbol;Acc:MGI:6095868]	-	1	0	0	0	13	1	4	0.0265532	0	0	0	0.370178	0.031222	0.150481
ENSMUSG00000100416	0.806667	0	0	0	6.90195	8.51281	1.13902	0.201667	5.51793	-4.18134	-18.143	0.00653642	0.0280491	Gm29501	13	98476598	98477459	-	530	lincRNA	predicted gene 29501 [Source:MGI Symbol;Acc:MGI:5580207]	-	1	0	0	0	8	9	1	0.0351705	0	0	0	0.30173	0.37219	0.0498289
ENSMUSG00000040328	2.42	9.13952	5.74998	0	76.7842	61.4814	79.7312	4.32737	72.6656	-4.16067	-17.8849	7.07689e-18	2.35144e-16	Olfr56	11	48978889	49135387	+	4537	protein_coding	olfactory receptor 56 [Source:MGI Symbol;Acc:MGI:1333785]	-	3	7	6	0	89	65	70	0.0123256	0.0463986	0.0292663	0	0.392126	0.314009	0.407462
ENSMUSG00000116385	0.806667	0	0	0	8.62744	0.945867	6.8341	0.201667	5.46914	-4.15598	-17.8268	0.00747712	0.0314207	Gm18334	16	16099598	16100111	+	514	processed_pseudogene	predicted gene, 18334 [Source:MGI Symbol;Acc:MGI:5010519]	-	1	0	0	0	10	1	6	0.0362653	0	0	0	0.388903	0.0426417	0.30828
ENSMUSG00000110238	0	0	0.95833	0	2.58823	5.6752	7.97312	0.239583	5.41218	-4.12948	-17.5024	0.00584333	0.0255635	Gm19269	8	57639330	57640133	-	804	TEC	predicted gene, 19269 [Source:MGI Symbol;Acc:MGI:5011454]	-	0	0	1	0	3	6	7	0	0	0.0275251	0	0.0745881	0.163566	0.229932
ENSMUSG00000081783	0	0	0.95833	0	0.862744	2.8376	12.5292	0.239583	5.40984	-4.11817	-17.3658	0.0100724	0.0404177	Gm15599	17	5110766	5112110	-	1345	processed_pseudogene	predicted gene 15599 [Source:MGI Symbol;Acc:MGI:3783046]	-	0	0	1	0	1	3	11	0	0	0.0164537	0	0.0148622	0.0488874	0.215987
ENSMUSG00000103422	0.806667	0	0	0	3.45098	5.6752	6.8341	0.201667	5.32009	-4.10874	-17.2526	0.0058522	0.025592	Gm37536	1	43488447	43490937	+	2491	TEC	predicted gene, 37536 [Source:MGI Symbol;Acc:MGI:5610764]	-	1	0	0	0	4	6	6	0.00748308	0	0	0	0.0320989	0.0527929	0.0636114
ENSMUSG00000103159	0	0	1.91666	1.03799	17.2549	15.1339	4.55607	0.738664	12.3149	-4.05028	-16.5674	0.000352554	0.0022618	F830112A20Rik	1	36922797	36926348	-	3552	TEC	RIKEN cDNA F830112A20 gene [Source:MGI Symbol;Acc:MGI:3641781]	-	0	0	2	1	20	16	4	0	0	0.0124607	0.00674585	0.112554	0.098729	0.0297402
ENSMUSG00000105050	1.61333	0	0	0	1.72549	1.89173	20.5023	0.403334	8.03984	-4.03699	-16.4155	0.0072652	0.0306652	Gm42482	5	57798503	57800449	+	1947	TEC	predicted gene 42482 [Source:MGI Symbol;Acc:MGI:5662619]	-	2	0	0	0	2	2	18	0.0191478	0	0	0	0.0205337	0.0225145	0.244154
ENSMUSG00000084052	0	0	0.95833	0	1.72549	6.62107	6.8341	0.239583	5.06022	-4.03373	-16.3785	0.00874326	0.0359624	Gm11745	11	117134598	117135045	+	448	processed_pseudogene	predicted gene 11745 [Source:MGI Symbol;Acc:MGI:3649528]	-	0	0	1	0	2	7	6	0	0	0.0493977	0	0.0892393	0.342466	0.353696
ENSMUSG00000104583	0	0	0	1.03799	6.90195	5.6752	2.27803	0.259499	4.95173	-4.02379	-16.266	0.00846331	0.0349597	Gm42701	3	104144199	104145855	-	1657	sense_intronic	predicted gene 42701 [Source:MGI Symbol;Acc:MGI:5662838]	-	0	0	0	1	8	6	2	0	0	0	0.0144606	0.0965098	0.0793646	0.0318761
ENSMUSG00000024366	0	0	0.95833	0	2.58823	6.62107	5.69508	0.239583	4.96813	-4.01137	-16.1265	0.00842592	0.0348175	Gfra3	18	34689903	34720387	-	1992	protein_coding	glial cell line derived neurotrophic factor family receptor alpha 3 [Source:MGI Symbol;Acc:MGI:1201403]	-	0	0	1	0	3	7	5	0	0	0.0111095	0	0.0301048	0.0770206	0.0662885
ENSMUSG00000102844	0	0	1.91666	0	9.49019	5.6752	9.11213	0.479165	8.09251	-3.99821	-15.9801	0.00264773	0.0131353	Gm38034	3	52282241	52284309	+	2069	TEC	predicted gene, 38034 [Source:MGI Symbol;Acc:MGI:5611262]	-	0	0	2	0	11	6	8	0	0	0.0213921	0	0.106276	0.0635607	0.102114
ENSMUSG00000091345	371.874	618.876	643.998	494.086	6967.52	9015.06	9379.8	532.208	8454.13	-3.99106	-15.9012	9.23657e-70	2.87624e-67	Col6a5	9	105856078	105960643	-	9413	protein_coding	collagen, type VI, alpha 5 [Source:MGI Symbol;Acc:MGI:3648134]	-	461	474	672	476	8076	9531	8235	0.912908	1.51435	1.57989	1.21168	17.1503	22.1926	23.1043
ENSMUSG00000114431	0	0	1.91666	0	12.0784	2.8376	9.11213	0.479165	8.00938	-3.98433	-15.8272	0.00368234	0.0173838	Gm48601	14	11867594	11870625	+	3032	TEC	predicted gene, 48601 [Source:MGI Symbol;Acc:MGI:6098180]	-	0	0	2	0	14	3	8	0	0	0.0145977	0	0.0923003	0.0216865	0.0696816
ENSMUSG00000109576	0	1.30565	0	1.03799	6.03921	11.3504	6.8341	0.58591	8.07457	-3.97866	-15.7651	0.00230503	0.0116615	Gm44704	7	89215108	89217097	-	1990	TEC	predicted gene 44704 [Source:MGI Symbol;Acc:MGI:5753280]	-	0	1	0	1	7	12	6	0	0.015112	0	0.0120408	0.0703152	0.132168	0.0796261
ENSMUSG00000024987	0	0	0.95833	0	5.17647	4.72934	4.55607	0.239583	4.82062	-3.97524	-15.7277	0.0086506	0.0356307	Cyp26a1	19	37697808	37701528	+	1773	protein_coding	cytochrome P450, family 26, subfamily a, polypeptide 1 [Source:MGI Symbol;Acc:MGI:1096359]	-	0	0	1	0	6	5	4	0	0	0.0124818	0	0.0676467	0.0618101	0.0595811
ENSMUSG00000114131	0	1.30565	0	0	1.72549	5.6752	6.8341	0.326411	4.74493	-3.9393	-15.3408	0.0111075	0.0438256	Gm47460	13	45749572	45755206	+	679	antisense	predicted gene, 47460 [Source:MGI Symbol;Acc:MGI:6096423]	-	0	1	0	0	2	6	6	0	0.04429	0	0	0.0588795	0.193678	0.233367
ENSMUSG00000079546	0	0	0.95833	2.07599	10.3529	2.8376	21.6413	0.75858	11.6106	-3.93105	-15.2533	0.00091278	0.00520435	Gm11146	16	77588578	77602094	-	96	protein_coding	predicted gene 11146 [Source:MGI Symbol;Acc:MGI:3779400]	-	0	0	1	2	12	3	19	0	0	0.230523	0.499193	2.4987	0.684933	5.22685
ENSMUSG00000107719	0	0	0.95833	0	2.58823	6.62107	4.55607	0.239583	4.58846	-3.89944	-14.9228	0.011963	0.0465806	Gm43937	6	88784330	88787451	-	3122	TEC	predicted gene, 43937 [Source:MGI Symbol;Acc:MGI:5690329]	-	0	0	1	0	3	7	4	0	0	0.00708846	0	0.0192085	0.0491432	0.0338364
ENSMUSG00000115095	0	1.30565	0	0	6.03921	1.89173	5.69508	0.326411	4.54201	-3.88617	-14.7861	0.0126859	0.0489016	Gm49311	15	37559026	37561830	-	2805	TEC	predicted gene, 49311 [Source:MGI Symbol;Acc:MGI:6118815]	-	0	1	0	0	7	2	5	0	0.0107212	0	0	0.0498849	0.0156277	0.0470755
ENSMUSG00000030017	140.36	526.175	306.666	270.917	4824.47	4178.84	4732.61	311.029	4578.64	-3.88204	-14.7438	1.42329e-18	4.97416e-17	Reg3g	6	78466269	78468872	-	2114	protein_coding	regenerating islet-derived 3 gamma [Source:MGI Symbol;Acc:MGI:109406]	-	174	403	320	261	5592	4418	4155	1.53426	5.73291	3.34988	2.95832	52.8769	45.8056	51.9067
ENSMUSG00000106627	0	0	1.91666	0	6.90195	2.8376	12.5292	0.479165	7.42291	-3.86253	-14.5458	0.00559744	0.0247035	Gm21680	5	25965961	25972663	-	2975	protein_coding	predicted gene, 21680 [Source:MGI Symbol;Acc:MGI:5435035]	-	0	0	2	0	8	3	11	0	0	0.0148774	0	0.0537535	0.022102	0.0976479
ENSMUSG00000116720	0.806667	0	0.95833	0	10.3529	6.62107	4.55607	0.441249	7.17669	-3.86188	-14.5392	0.0040873	0.0189676	AC154546.2	16	95183639	95355676	-	2732	antisense	novel transcript, antisense to Kcnj15	-	1	0	1	0	12	7	4	0.00682297	0	0.00810035	0	0.0878021	0.0561585	0.0386667
ENSMUSG00000026691	0.806667	0	3.83332	0	9.49019	12.2963	31.8925	1.16	17.893	-3.85686	-14.4887	5.13628e-05	0.000399984	Fmo3	1	162953800	162984528	-	2413	protein_coding	flavin containing monooxygenase 3 [Source:MGI Symbol;Acc:MGI:1100496]	-	1	0	4	0	11	13	28	0.00772497	0	0.0366849	0	0.0911254	0.118082	0.306449
ENSMUSG00000087319	0	0	1.91666	1.03799	11.2157	14.188	6.8341	0.738664	10.7459	-3.84843	-14.4043	0.00067424	0.00400602	Gm15907	13	94137447	94140117	-	2309	lincRNA	predicted gene 15907 [Source:MGI Symbol;Acc:MGI:3801930]	-	0	0	2	1	13	15	6	0	0	0.0191686	0.0103773	0.112544	0.142385	0.0686254
ENSMUSG00000097712	0	0	0.95833	1.03799	7.7647	4.72934	9.11213	0.499081	7.20206	-3.8179	-14.1027	0.00420443	0.0194051	Gm10532	18	75514645	75522806	+	2301	lincRNA	predicted gene 10532 [Source:MGI Symbol;Acc:MGI:3641671]	-	0	0	1	1	9	5	8	0	0	0.00961763	0.0104134	0.0781862	0.0476268	0.0918186
ENSMUSG00000054905	4.03334	9.13952	1.91666	0	57.8039	23.6467	64.924	3.77238	48.7915	-3.76862	-13.6291	3.61375e-10	6.12095e-09	Stfa3	16	36450537	36455392	-	412	protein_coding	stefin A3 [Source:MGI Symbol;Acc:MGI:106196]	-	5	7	2	0	67	25	57	0.226218	0.510947	0.107428	0	3.25074	1.32997	3.65372
ENSMUSG00000105084	2.42	0	0.95833	0	12.9412	7.56694	18.2243	0.844583	12.9108	-3.75053	-13.4593	0.000281701	0.00184228	Gm43365	5	108598521	108600626	-	2106	TEC	predicted gene 43365 [Source:MGI Symbol;Acc:MGI:5663502]	-	3	0	1	0	15	8	16	0.0265532	0	0.0105081	0	0.142376	0.0832587	0.200641
ENSMUSG00000044067	0	0	1.91666	1.03799	10.3529	0.945867	18.2243	0.738664	9.84102	-3.70559	-13.0465	0.00350169	0.0166999	Gpr22	12	31706867	31713947	-	4608	protein_coding	G protein-coupled receptor 22 [Source:MGI Symbol;Acc:MGI:1920260]	-	0	0	2	1	12	1	16	0	0	0.00960511	0.00519992	0.0520563	0.00475648	0.0916991
ENSMUSG00000105212	1.61333	0	1.91666	0	12.0784	10.4045	14.8072	0.882499	12.4301	-3.67782	-12.7978	0.000271693	0.00178259	Gm43557	5	141315765	141318134	-	2370	TEC	predicted gene 43557 [Source:MGI Symbol;Acc:MGI:5663694]	-	2	0	2	0	14	11	13	0.0157302	0	0.0186752	0	0.118082	0.101728	0.144861
ENSMUSG00000092051	1.61333	1.30565	1.91666	0	13.8039	2.8376	30.7535	1.20891	15.7983	-3.66946	-12.7238	0.000252895	0.00167464	Gm17229	10	20515327	20519768	-	2817	transcribed_processed_pseudogene	predicted gene 17229 [Source:MGI Symbol;Acc:MGI:4938056]	-	2	1	2	0	16	3	27	0.0132342	0.0106755	0.0157119	0	0.113537	0.0233417	0.253125
ENSMUSG00000022249	1.61333	0	0	1.03799	4.31372	10.4045	12.5292	0.662832	9.08248	-3.63828	-12.4518	0.00230287	0.011653	Ttc23l	15	10500102	10558668	-	2182	protein_coding	tetratricopeptide repeat domain 23-like [Source:MGI Symbol;Acc:MGI:1923027]	-	2	0	0	1	5	11	11	0.0170856	0	0	0.0109813	0.0458057	0.110493	0.133136
ENSMUSG00000023159	1.61333	2.61129	1.91666	1.03799	18.1176	22.7008	23.9194	1.79482	21.5793	-3.61683	-12.268	1.16986e-06	1.25175e-05	Psg29	7	17203477	17215760	+	5445	protein_coding	pregnancy-specific glycoprotein 29 [Source:MGI Symbol;Acc:MGI:1891361]	-	2	2	2	1	21	24	21	0.00684677	0.0110461	0.00812862	0.0044006	0.0770949	0.0966076	0.101854
ENSMUSG00000089214	0.806667	0	0	2.07599	18.1176	0.945867	7.97312	0.720664	9.0122	-3.61214	-12.2282	0.00530184	0.02362	Mir1931	10	93162785	93162903	+	119	miRNA	microRNA 1931 [Source:MGI Symbol;Acc:MGI:3836967]	-	1	0	0	2	21	1	7	0.156642	0	0	0.40271	3.52758	0.184184	1.55349
ENSMUSG00000103225	0.806667	0	0.95833	0	6.90195	1.89173	9.11213	0.441249	5.96861	-3.58176	-11.9734	0.0120522	0.0468829	Gm37731	1	159595148	159597384	+	2237	TEC	predicted gene, 37731 [Source:MGI Symbol;Acc:MGI:5610959]	-	1	0	1	0	8	2	8	0.00833274	0	0.00989279	0	0.0714872	0.0195958	0.0944455
ENSMUSG00000112474	4.84	13.0565	23.9583	22.8359	201.882	200.524	161.74	16.1727	188.049	-3.56205	-11.8109	2.21863e-32	1.61342e-30	Gm46209	10	7458356	7458908	+	553	processed_pseudogene	predicted gene, 46209 [Source:MGI Symbol;Acc:MGI:5825846]	-	6	10	25	22	234	212	142	0.202246	0.543814	1.00046	0.95325	8.45853	8.4025	6.78142
ENSMUSG00000105293	0	1.30565	1.91666	0	3.45098	0.945867	22.7803	0.805576	9.05906	-3.53534	-11.5943	0.00826304	0.0342283	Gm42843	3	56163954	56167569	-	3616	TEC	predicted gene 42843 [Source:MGI Symbol;Acc:MGI:5662980]	-	0	1	2	0	4	1	20	0	0.00831662	0.0122401	0	0.0221124	0.00606135	0.146069
ENSMUSG00000084218	0	1.30565	0.95833	0	6.03921	3.78347	7.97312	0.565994	5.93193	-3.53354	-11.5798	0.0108682	0.0430562	Gm8145	5	107241623	107242367	+	745	processed_pseudogene	predicted gene 8145 [Source:MGI Symbol;Acc:MGI:3644272]	-	0	1	1	0	7	4	7	0	0.0403663	0.0297049	0	0.187822	0.11768	0.248141
ENSMUSG00000055357	0	1.30565	0	1.03799	4.31372	5.6752	7.97312	0.58591	5.98735	-3.53196	-11.5671	0.010531	0.0418842	4933400A11Rik	X	169776257	169779635	-	1351	protein_coding	RIKEN cDNA 4933400A11 gene [Source:MGI Symbol;Acc:MGI:1913997]	-	0	1	0	1	5	6	7	0	0.0222597	0	0.0177359	0.0739808	0.0973406	0.136836
ENSMUSG00000036216	0	0	2.87499	0	6.03921	5.6752	13.6682	0.718748	8.46087	-3.49897	-11.3056	0.00504244	0.0226346	Leap2	11	53422181	53423170	-	531	protein_coding	liver-expressed antimicrobial peptide 2 [Source:MGI Symbol;Acc:MGI:2672795]	-	0	0	3	0	7	6	12	0	0	0.125029	0	0.263516	0.247659	0.596821
ENSMUSG00000060188	1.61333	0	0	1.03799	10.3529	9.45867	4.55607	0.662832	8.12256	-3.49816	-11.2993	0.0038602	0.0180656	Cxcl17	7	25400053	25412886	-	761	protein_coding	chemokine (C-X-C motif) ligand 17 [Source:MGI Symbol;Acc:MGI:2387642]	-	2	0	0	1	12	10	4	0.0489891	0	0	0.0314865	0.315211	0.288014	0.138814
ENSMUSG00000105933	0	1.30565	0.95833	2.07599	14.6667	13.2421	5.69508	1.08499	11.2013	-3.46096	-11.0116	0.0007791	0.00453368	Gm43260	3	104180612	104183041	-	2430	sense_intronic	predicted gene 43260 [Source:MGI Symbol;Acc:MGI:5663397]	-	0	1	1	2	17	14	5	0	0.0123757	0.00910706	0.0197212	0.139845	0.126276	0.0543402
ENSMUSG00000106432	0.806667	0	1.91666	2.07599	2.58823	5.6752	31.8925	1.19983	13.3853	-3.42128	-10.7129	0.00146576	0.00787825	Gm43259	3	104163924	104167200	-	3277	sense_intronic	predicted gene 43259 [Source:MGI Symbol;Acc:MGI:5663396]	-	1	0	2	2	3	6	28	0.00568823	0	0.0135064	0.0146239	0.0182999	0.0401303	0.225652
ENSMUSG00000081855	195.213	224.571	235.749	214.865	2243.13	2323.05	2328.15	217.6	2298.11	-3.40659	-10.6044	0	0	Rpl17-ps5	5	22612628	22613182	-	555	processed_pseudogene	ribosomal protein L17, pseudogene 5 [Source:MGI Symbol;Acc:MGI:3704246]	-	242	172	246	207	2600	2456	2044	8.12786	9.31989	9.80905	8.9369	93.645	96.9914	97.2625
ENSMUSG00000020911	8.87334	11.7508	7.66664	12.4559	98.3528	76.6153	141.238	10.1867	105.402	-3.38652	-10.4579	8.43619e-22	3.58856e-20	Krt19	11	100140810	100148665	-	1855	protein_coding	keratin 19 [Source:MGI Symbol;Acc:MGI:96693]	-	11	9	8	12	114	81	124	0.110536	0.145906	0.0954401	0.155005	1.22847	0.95706	1.76537
ENSMUSG00000086816	0.806667	0	1.91666	0	6.90195	4.72934	11.3902	0.680832	7.67382	-3.38504	-10.4472	0.00573884	0.025206	Gm16726	19	46264539	46267669	-	892	processed_transcript	predicted gene, 16726 [Source:MGI Symbol;Acc:MGI:4439650]	-	1	0	2	0	8	5	10	0.0208972	0	0.0496192	0	0.179279	0.122858	0.296069
ENSMUSG00000103038	1.61333	0	0.95833	0	8.62744	4.72934	9.11213	0.642916	7.48964	-3.38197	-10.4249	0.00591226	0.0258005	Gm37124	1	137924388	137926379	+	1992	TEC	predicted gene, 37124 [Source:MGI Symbol;Acc:MGI:5610352]	-	2	0	1	0	10	5	8	0.0187152	0	0.0111095	0	0.100349	0.0550147	0.106062
ENSMUSG00000085091	0.806667	1.30565	5.74998	5.18997	28.4706	30.2678	43.2826	3.26307	34.007	-3.37738	-10.3918	1.82131e-08	2.51494e-07	Egfros	11	16815431	16830702	-	4063	antisense	epidermal growth factor receptor, opposite strand [Source:MGI Symbol;Acc:MGI:2443051]	-	1	1	6	5	33	32	38	0.00458783	0.00740165	0.0326805	0.0294871	0.162357	0.172624	0.246998
ENSMUSG00000055333	15.3267	24.8073	38.3332	30.1019	212.235	266.735	351.956	27.1423	276.975	-3.35879	-10.2588	5.10885e-41	5.39517e-39	Fat2	11	55250609	55336564	-	14528	protein_coding	FAT atypical cadherin 2 [Source:MGI Symbol;Acc:MGI:2685369]	-	19	19	40	29	246	282	309	0.0243782	0.0393299	0.0609311	0.0478301	0.33848	0.425443	0.561707
ENSMUSG00000098513	0.806667	0	2.87499	0	1.72549	1.89173	26.1974	0.920415	9.9382	-3.34273	-10.1452	0.00937496	0.038123	Mir6399	4	138163209	138163292	+	84	miRNA	microRNA 6399 [Source:MGI Symbol;Acc:MGI:5531049]	-	1	0	3	0	2	2	23	0.221909	0	0.790363	0	0.475943	0.521854	7.23113
ENSMUSG00000109642	0.806667	1.30565	0	1.03799	7.7647	2.8376	12.5292	0.787577	7.71049	-3.33606	-10.0984	0.00607866	0.0264075	Gm45289	8	91493019	91495595	+	2577	TEC	predicted gene 45289 [Source:MGI Symbol;Acc:MGI:5791125]	-	1	1	0	1	9	3	11	0.00723335	0.0116697	0	0.00929812	0.0698123	0.0255155	0.112729
ENSMUSG00000105289	1.61333	1.30565	0	0	2.58823	4.72934	14.8072	0.729745	7.37493	-3.30303	-9.86988	0.0103541	0.041282	Gm43483	5	131639948	131642807	-	2860	TEC	predicted gene 43483 [Source:MGI Symbol;Acc:MGI:5663620]	-	2	1	0	0	3	5	13	0.0130352	0.010515	0	0	0.0209681	0.0383179	0.120042
ENSMUSG00000057534	4.84	7.83387	2.87499	1.03799	46.5882	29.3219	43.2826	4.14671	39.7309	-3.30285	-9.86864	1.2572e-09	1.99714e-08	Elobl	11	88964658	88966931	-	833	protein_coding	elongin B-like [Source:MGI Symbol;Acc:MGI:1860403]	-	6	6	3	1	54	31	38	0.134264	0.216611	0.0797005	0.028765	1.29584	0.81567	1.20475
ENSMUSG00000106822	0	1.30565	1.91666	1.03799	14.6667	9.45867	5.69508	1.06508	9.94014	-3.29583	-9.82073	0.00177533	0.00929932	Gm43533	6	17717578	17720513	+	2936	TEC	predicted gene 43533 [Source:MGI Symbol;Acc:MGI:5663670]	-	0	1	2	1	17	10	5	0	0.0102428	0.015075	0.00816119	0.115744	0.0746521	0.044975
ENSMUSG00000102733	0	0	0.95833	3.11398	7.7647	9.45867	12.5292	1.01808	9.91752	-3.29021	-9.78257	0.00214763	0.0109818	Gm38262	1	131341302	131342683	-	1382	TEC	predicted gene, 38262 [Source:MGI Symbol;Acc:MGI:5611490]	-	0	0	1	3	9	10	11	0	0	0.0160131	0.0520143	0.130178	0.158595	0.210204
ENSMUSG00000112084	2.42	3.91694	6.70831	2.07599	23.2941	17.9715	68.341	3.78031	36.5355	-3.26912	-9.64057	2.72887e-07	3.23482e-06	Gm10773	10	83027761	83031695	-	3935	TEC	predicted gene 10773 [Source:MGI Symbol;Acc:MGI:3641797]	-	3	3	7	2	27	19	60	0.0142112	0.0229272	0.0393675	0.0121785	0.137159	0.10583	0.402684
ENSMUSG00000098202	0	0	4.79165	0	9.49019	10.4045	15.9462	1.19791	11.947	-3.2678	-9.63176	0.00178688	0.00934975	B830012L14Rik	12	109695586	109702587	+	4505	lincRNA	RIKEN cDNA B830012L14 gene [Source:MGI Symbol;Acc:MGI:2443332]	-	0	0	5	0	11	11	14	0	0	0.0245618	0	0.0488092	0.0535175	0.0820712
ENSMUSG00000054162	27.4267	18.279	29.7082	21.7979	174.274	264.843	274.503	24.303	237.873	-3.26539	-9.61568	1.61422e-41	1.71964e-39	Spock3	8	62951009	63357103	+	6046	protein_coding	sparc/osteonectin, cwcv and kazal-like domains proteoglycan 3 [Source:MGI Symbol;Acc:MGI:1920152]	-	34	14	31	21	202	280	241	0.104825	0.0696362	0.113469	0.0832263	0.667863	1.01505	1.0527
ENSMUSG00000108784	0.806667	0	2.87499	2.07599	20.7059	3.78347	17.0853	1.43941	13.8582	-3.22548	-9.35334	0.00065566	0.00391289	4930517G19Rik	6	91689933	91691608	-	1676	TEC	RIKEN cDNA 4930517G19 gene [Source:MGI Symbol;Acc:MGI:1921977]	-	1	0	3	2	24	4	15	0.0111219	0	0.0396125	0.0285934	0.286247	0.0523099	0.23636
ENSMUSG00000102617	0	0	0	3.11398	6.03921	8.51281	6.8341	0.778496	7.12871	-3.22346	-9.34025	0.0112362	0.0442487	Gm37842	9	56263599	56265167	+	1569	TEC	predicted gene, 37842 [Source:MGI Symbol;Acc:MGI:5611070]	-	0	0	0	3	7	9	6	0	0	0	0.045815	0.0891824	0.125724	0.100992
ENSMUSG00000024517	0	5.22258	3.83332	4.15198	13.8039	42.564	30.7535	3.30197	29.0405	-3.21528	-9.28743	2.03567e-06	2.07837e-05	Grp	18	65872820	65886579	+	1059	protein_coding	gastrin releasing peptide [Source:MGI Symbol;Acc:MGI:95833]	-	0	4	4	4	16	45	27	0	0.11359	0.0835889	0.0905052	0.302015	0.931353	0.673326
ENSMUSG00000114539	2.42	0	0	1.03799	6.90195	10.4045	9.11213	0.864499	8.80621	-3.20498	-9.22137	0.0038095	0.017849	Gm47921	14	25480054	25481105	+	328	sense_intronic	predicted gene, 47921 [Source:MGI Symbol;Acc:MGI:6097176]	-	3	0	0	1	8	11	8	0.170491	0	0	0.0730526	0.487551	0.73505	0.64413
ENSMUSG00000103525	0.806667	0	1.91666	0	3.45098	6.62107	10.2512	0.680832	6.7744	-3.20488	-9.22074	0.0114932	0.0450329	Gm37262	1	80326177	80327994	-	1818	TEC	predicted gene, 37262 [Source:MGI Symbol;Acc:MGI:5610490]	-	1	0	2	0	4	7	9	0.0102532	0	0.0243456	0	0.0439815	0.0843922	0.130739
ENSMUSG00000115662	1.61333	6.52823	6.70831	7.26596	44	55.8062	47.8387	5.52896	49.2149	-3.20454	-9.21858	1.22463e-11	2.42027e-10	Gm7232	14	92602458	92604397	-	1940	processed_pseudogene	predicted gene 7232 [Source:MGI Symbol;Acc:MGI:3645247]	-	2	5	7	7	51	59	42	0.0192168	0.0775075	0.0798511	0.0864581	0.5255	0.666574	0.571748
ENSMUSG00000114048	0	2.61129	0.95833	0	12.0784	3.78347	5.69508	0.892405	7.18566	-3.18705	-9.1075	0.0104962	0.0417595	4930549C15Rik	12	26346717	26371748	+	1260	antisense	RIKEN cDNA 4930549C15 gene [Source:MGI Symbol;Acc:MGI:1922493]	-	0	2	1	0	14	4	5	0	0.0477347	0.0175636	0	0.222107	0.0695805	0.104799
ENSMUSG00000047511	3.22667	0	0	0	10.3529	6.62107	7.97312	0.806667	8.31571	-3.17211	-9.01366	0.00741161	0.0311994	Olfr1396	11	49109982	49114874	-	4247	protein_coding	olfactory receptor 1396 [Source:MGI Symbol;Acc:MGI:3031230]	-	4	0	0	0	12	7	7	0.0175562	0	0	0	0.0564811	0.0361255	0.0435284
ENSMUSG00000100053	0	0	3.83332	0	5.17647	11.3504	10.2512	0.95833	8.92601	-3.16998	-9.00032	0.00671256	0.028659	Gm28154	1	17615084	17641081	-	4218	antisense	predicted gene 28154 [Source:MGI Symbol;Acc:MGI:5578860]	-	0	0	4	0	6	12	9	0	0	0.0209864	0	0.0284347	0.0623552	0.0563499
ENSMUSG00000104132	0	2.61129	0	1.03799	5.17647	3.78347	12.5292	0.912321	7.16304	-3.14627	-8.85365	0.0117431	0.0458271	Gm36952	1	25797281	25800905	-	3625	TEC	predicted gene, 36952 [Source:MGI Symbol;Acc:MGI:5610180]	-	0	2	0	1	6	4	11	0	0.0165919	0	0.00661	0.0330862	0.0241852	0.0801387
ENSMUSG00000041538	1.61333	0	1.91666	1.03799	6.03921	11.3504	14.8072	1.142	10.7323	-3.13211	-8.76716	0.00144729	0.0077876	H2-Ob	17	34238903	34245907	+	3153	protein_coding	histocompatibility 2, O region beta locus [Source:MGI Symbol;Acc:MGI:95925]	-	2	0	2	1	7	12	13	0.0118239	0	0.0140375	0.00759951	0.0443791	0.0834171	0.108887
ENSMUSG00000108478	1.61333	2.61129	4.79165	7.26596	18.9804	32.1595	54.6728	4.07056	35.2709	-3.11829	-8.68358	1.71088e-07	2.10408e-06	Gm19514	7	134095790	134100278	-	4489	TEC	predicted gene, 19514 [Source:MGI Symbol;Acc:MGI:5011699]	-	2	2	5	7	22	34	48	0.0083049	0.0133985	0.0246493	0.0373644	0.0979664	0.166007	0.28239
ENSMUSG00000032269	0.806667	0	0	4.15198	6.90195	14.188	11.3902	1.23966	10.8267	-3.11207	-8.6462	0.00236209	0.0118907	Htr3a	9	48899213	48911099	-	2083	protein_coding	5-hydroxytryptamine (serotonin) receptor 3A [Source:MGI Symbol;Acc:MGI:96282]	-	1	0	0	4	8	15	10	0.0089488	0	0	0.046013	0.0767724	0.157834	0.126785
ENSMUSG00000105971	3.22667	1.30565	0	0	6.90195	12.2963	11.3902	1.13308	10.1961	-3.08358	-8.47713	0.00289113	0.0141864	Gm43805	3	53112166	53112989	+	824	TEC	predicted gene 43805 [Source:MGI Symbol;Acc:MGI:5663942]	-	4	1	0	0	8	13	10	0.0904871	0.0364962	0	0	0.194074	0.345791	0.320502
ENSMUSG00000003477	27.4267	66.5879	64.2081	71.6217	511.607	410.506	529.643	57.4611	483.919	-3.08338	-8.47597	1.68142e-19	6.29275e-18	Inmt	6	55170626	55175043	-	1600	protein_coding	indolethylamine N-methyltransferase [Source:MGI Symbol;Acc:MGI:102963]	-	34	51	67	69	593	434	465	0.396107	0.958573	0.926701	1.03333	7.40865	5.94522	7.67521
ENSMUSG00000086479	0.806667	0	2.87499	2.07599	10.3529	11.3504	15.9462	1.43941	12.5499	-3.07406	-8.4214	0.000606074	0.00365102	Gm16014	5	43876030	43877304	+	544	sense_intronic	predicted gene 16014 [Source:MGI Symbol;Acc:MGI:3801812]	-	1	0	3	2	12	12	14	0.0342653	0	0.122041	0.0880928	0.440947	0.483482	0.679652
ENSMUSG00000098453	0.806667	0	2.87499	1.03799	8.62744	6.62107	15.9462	1.17991	10.3982	-3.07055	-8.40096	0.00216892	0.011079	Mir6997	2	29995950	29996020	+	71	miRNA	microRNA 6997 [Source:MGI Symbol;Acc:MGI:5530692]	-	1	0	3	1	10	7	14	0.26254	0	0.935077	0.337482	2.81544	2.16091	5.20747
ENSMUSG00000117008	2.42	0	2.87499	0	6.90195	8.51281	20.5023	1.32375	11.9724	-3.05035	-8.28416	0.00174931	0.00917886	AC115970.1	10	96047628	96096005	-	2008	unitary_pseudogene	pleckstrin homology domain containing, family G (with RhoGef domain) member 7 pseudogene	-	3	0	3	0	8	9	18	0.0278491	0	0.033063	0	0.0796398	0.0982374	0.236737
ENSMUSG00000000031	753.427	1156.8	1131.79	857.384	6354.11	9796.35	7752.15	974.85	7967.54	-3.03161	-8.17723	2.1068e-39	2.02261e-37	H19	7	142575529	142578143	-	2460	lincRNA	H19, imprinted maternally expressed transcript [Source:MGI Symbol;Acc:MGI:95891]	-	934	886	1181	826	7365	10357	6806	7.07727	10.8311	10.6243	8.04552	59.8469	92.2777	73.0658
ENSMUSG00000096233	0	0	0	6.22797	11.2157	12.2963	13.6682	1.55699	12.3934	-3.01312	-8.0731	0.0030542	0.0148814	Gm13238	4	145837219	145837998	+	780	processed_pseudogene	predicted gene 13238 [Source:MGI Symbol;Acc:MGI:3652104]	-	0	0	0	6	13	13	12	0	0	0	0.184317	0.33316	0.365297	0.406297
ENSMUSG00000106195	1.61333	1.30565	4.79165	3.11398	25.0196	17.0256	23.9194	2.70615	21.9882	-3.00537	-8.02984	6.92887e-06	6.46544e-05	Gm44340	14	70299922	70300007	-	86	miRNA	predicted gene, 44340 [Source:MGI Symbol;Acc:MGI:5690732]	-	2	1	5	3	29	18	21	0.433496	0.349685	1.28664	0.835857	6.74068	4.58746	6.44879
ENSMUSG00000099895	0	1.30565	1.91666	1.03799	8.62744	5.6752	10.2512	1.06508	8.1846	-2.99837	-7.99099	0.00573919	0.025206	Gm28153	1	17741915	17805417	-	629	antisense	predicted gene 28153 [Source:MGI Symbol;Acc:MGI:5578859]	-	0	1	2	1	10	6	9	0	0.0478106	0.0703662	0.0380942	0.3178	0.209073	0.377876
ENSMUSG00000082484	0	2.61129	0	3.11398	5.17647	8.51281	18.2243	1.43132	10.6378	-2.99706	-7.9837	0.0039435	0.0184022	Gm16177	8	86659318	86660035	-	718	processed_pseudogene	predicted gene 16177 [Source:MGI Symbol;Acc:MGI:3801751]	-	0	2	0	3	6	9	16	0	0.0837685	0	0.100117	0.167044	0.274736	0.588509
ENSMUSG00000026904	296.853	537.926	508.873	509.656	3088.62	3529.03	4426.22	463.327	3681.29	-2.99164	-7.95377	3.5807e-31	2.42261e-29	Slc4a10	2	62046462	62326730	+	6424	protein_coding	solute carrier family 4, sodium bicarbonate cotransporter-like, member 10 [Source:MGI Symbol;Acc:MGI:2150150]	-	368	412	531	491	3580	3731	3886	1.06782	1.92871	1.82925	1.83141	11.1399	12.7297	15.9755
ENSMUSG00000081585	1.61333	0	0.95833	1.03799	6.90195	3.78347	12.5292	0.902415	7.7382	-2.98974	-7.94331	0.00819606	0.0339833	Gm12926	4	123630295	123630703	+	409	processed_pseudogene	predicted gene 12926 [Source:MGI Symbol;Acc:MGI:3651535]	-	2	0	1	1	8	4	11	0.0911508	0	0.054108	0.058585	0.390995	0.214355	0.710275
ENSMUSG00000106815	2.42	0	2.87499	3.11398	16.3921	15.1339	20.5023	2.10224	17.3428	-2.97323	-7.85293	6.4205e-05	0.000489785	Gm43658	5	76297600	76301775	-	4176	TEC	predicted gene 43658 [Source:MGI Symbol;Acc:MGI:5663795]	-	3	0	3	3	19	16	18	0.0133911	0	0.0158981	0.0172135	0.0909489	0.0839764	0.113833
ENSMUSG00000112197	0.806667	3.91694	0	0	6.03921	8.51281	10.2512	1.1809	8.26772	-2.96353	-7.80032	0.00803861	0.0334275	Gm47337	10	110078691	110080967	+	2277	TEC	predicted gene, 47337 [Source:MGI Symbol;Acc:MGI:6096227]	-	1	3	0	0	7	9	9	0.00818636	0.0396217	0	0	0.0614524	0.0866318	0.104385
ENSMUSG00000115381	0	1.30565	5.74998	4.15198	15.5294	18.9173	30.7535	2.8019	21.7334	-2.959	-7.77583	4.55476e-05	0.000360019	Gm49266	15	26743232	26746137	-	2906	TEC	predicted gene, 49266 [Source:MGI Symbol;Acc:MGI:6118744]	-	0	1	6	4	18	20	27	0	0.0103486	0.045692	0.0329818	0.123817	0.150845	0.245372
ENSMUSG00000107706	7.26	1.30565	2.87499	12.4559	50.9019	41.6182	50.1167	5.97414	47.5456	-2.95267	-7.74181	1.24819e-09	1.98412e-08	Gm44022	6	148385901	148391329	-	5429	TEC	predicted gene, 44022 [Source:MGI Symbol;Acc:MGI:5690414]	-	9	1	3	12	59	44	44	0.0309013	0.00553931	0.0122289	0.0529628	0.217238	0.177636	0.214038
ENSMUSG00000036123	3.22667	0	1.91666	2.07599	15.5294	19.8632	9.11213	1.80483	14.8349	-2.95002	-7.72761	0.000305885	0.00198494	Slc9a3	13	74121457	74169442	+	5504	protein_coding	solute carrier family 9 (sodium/hydrogen exchanger), member 3 [Source:MGI Symbol;Acc:MGI:105064]	-	4	0	2	2	18	21	8	0.0135468	0	0.00804148	0.00870685	0.065373	0.0836255	0.0383857
ENSMUSG00000106696	0.806667	1.30565	1.91666	0	14.6667	4.72934	3.41705	1.00724	7.60435	-2.94218	-7.6857	0.0109769	0.0434371	Gm42729	5	65623934	65626863	+	2930	TEC	predicted gene 42729 [Source:MGI Symbol;Acc:MGI:5662866]	-	1	1	2	0	17	5	3	0.00636189	0.0102638	0.0151059	0	0.115981	0.0374025	0.0270403
ENSMUSG00000087201	0	1.30565	1.91666	3.11398	6.03921	11.3504	18.2243	1.58407	11.8713	-2.93972	-7.67264	0.00170617	0.00897968	Gm15261	X	169037674	169106536	-	2763	antisense	predicted gene 15261 [Source:MGI Symbol;Acc:MGI:3705201]	-	0	1	2	3	7	12	16	0	0.0108841	0.0160189	0.0260166	0.0506432	0.0951915	0.152931
ENSMUSG00000037157	2.42	14.3621	11.5	5.18997	46.5882	52.0227	85.4263	8.36801	61.3457	-2.92934	-7.61764	1.68474e-10	2.96742e-09	Il22ra1	4	135728172	135752140	+	2569	protein_coding	interleukin 22 receptor, alpha 1 [Source:MGI Symbol;Acc:MGI:2663588]	-	3	11	12	5	54	55	75	0.0217676	0.128767	0.103372	0.0466354	0.420178	0.469242	0.771
ENSMUSG00000054690	5.64667	2.61129	7.66664	2.07599	38.8235	41.6182	25.0584	4.50015	35.1667	-2.92408	-7.58987	5.52605e-08	7.26311e-07	Emcn	3	137341067	137432185	+	5409	protein_coding	endomucin [Source:MGI Symbol;Acc:MGI:1891716]	-	7	2	8	2	45	44	22	0.0241232	0.0111196	0.0327309	0.00885977	0.166303	0.178293	0.107415
ENSMUSG00000022595	2.42	5.22258	2.87499	7.26596	25.0196	21.7549	52.3948	4.44588	33.0564	-2.92397	-7.58934	4.88249e-07	5.53386e-06	Lypd2	15	74732247	74734329	-	679	protein_coding	Ly6/Plaur domain containing 2 [Source:MGI Symbol;Acc:MGI:1915561]	-	3	4	3	7	29	23	46	0.0823579	0.17716	0.0977769	0.247023	0.853753	0.742431	1.78914
ENSMUSG00000038600	20.1667	45.6976	25.8749	22.8359	207.921	207.145	212.996	28.6438	209.354	-2.91572	-7.54604	1.62191e-36	1.40695e-34	Atp6v0a4	6	38048483	38124586	-	4973	protein_coding	ATPase, H+ transporting, lysosomal V0 subunit A4 [Source:MGI Symbol;Acc:MGI:2153480]	-	25	35	27	22	241	219	187	0.0937077	0.211653	0.120152	0.106002	0.96873	0.965214	0.993071
ENSMUSG00000103591	0.806667	2.61129	1.91666	2.07599	14.6667	15.1339	10.2512	1.85265	13.3506	-2.91215	-7.52741	0.000412124	0.00260544	Gm38365	1	87897540	87900532	+	2993	TEC	predicted gene, 38365 [Source:MGI Symbol;Acc:MGI:5611593]	-	1	2	2	2	17	16	9	0.00622798	0.0200955	0.0147879	0.0160115	0.113539	0.117169	0.0794133
ENSMUSG00000083257	8.87334	2.61129	9.5833	8.30396	48.3137	48.2392	72.8971	7.34297	56.4833	-2.88929	-7.40904	1.03889e-11	2.06493e-10	Gm15568	10	10343115	10344327	+	1213	processed_pseudogene	predicted gene 15568 [Source:MGI Symbol;Acc:MGI:3783017]	-	11	2	10	8	56	51	64	0.169039	0.0495843	0.182442	0.15803	0.922851	0.921525	1.3934
ENSMUSG00000108689	0	0	1.91666	3.11398	9.49019	10.4045	7.97312	1.25766	9.28928	-2.88654	-7.39493	0.00497331	0.0223698	Gm45354	3	90335395	90337951	+	2557	TEC	predicted gene 45354 [Source:MGI Symbol;Acc:MGI:5791190]	-	0	0	2	3	11	11	7	0	0	0.0173095	0.0281125	0.0859936	0.0942888	0.0722977
ENSMUSG00000089745	3.22667	0	0.95833	0	7.7647	12.2963	5.69508	1.04625	8.58535	-2.88442	-7.38411	0.0081998	0.033993	1810008B01Rik	8	124305132	124306507	-	829	antisense	RIKEN cDNA 1810008B01 gene [Source:MGI Symbol;Acc:MGI:1916312]	-	4	0	1	0	9	13	5	0.0899413	0	0.026695	0	0.217016	0.343706	0.159284
ENSMUSG00000085197	0	2.61129	0	4.15198	14.6667	7.56694	12.5292	1.69082	11.5876	-2.87854	-7.35405	0.00275848	0.0136097	1700125H03Rik	8	68368434	68375710	+	785	antisense	RIKEN cDNA 1700125H03 gene [Source:MGI Symbol;Acc:MGI:1920859]	-	0	2	0	4	17	8	11	0	0.0766188	0	0.122096	0.432896	0.223367	0.370067
ENSMUSG00000079143	1.61333	5.22258	1.91666	0	12.0784	7.56694	26.1974	2.18814	15.2809	-2.87574	-7.33981	0.000714833	0.00420503	Atxn7l1os1	12	33193994	33228854	-	1836	antisense	ataxin 7-like 1, opposite strand 1 [Source:MGI Symbol;Acc:MGI:3779275]	-	2	4	2	0	14	8	23	0.0203054	0.0655183	0.0241069	0	0.152426	0.0955026	0.330836
ENSMUSG00000104398	0.806667	1.30565	0.95833	1.03799	7.7647	8.51281	5.69508	1.02716	7.3242	-2.8689	-7.30508	0.00826361	0.0342283	Gm37964	2	67898596	67903500	+	4905	TEC	predicted gene, 37964 [Source:MGI Symbol;Acc:MGI:5611192]	-	1	1	1	1	9	9	5	0.00380027	0.00613107	0.00451176	0.00488507	0.0366782	0.0402162	0.0269208
ENSMUSG00000040163	1.61333	3.91694	0	0	8.62744	10.4045	9.11213	1.38257	9.38137	-2.86538	-7.28728	0.00510079	0.0228627	1700034J05Rik	6	146950329	146954422	-	3007	protein_coding	RIKEN cDNA 1700034J05 gene [Source:MGI Symbol;Acc:MGI:1920594]	-	2	3	0	0	10	11	8	0.012398	0.0300029	0	0	0.0664769	0.0801784	0.0702609
ENSMUSG00000104828	0.806667	1.30565	2.87499	3.11398	8.62744	22.7008	12.5292	2.02532	14.6191	-2.86073	-7.26381	0.000466447	0.00291023	Gm42898	3	53072165	53075237	-	3073	TEC	predicted gene 42898 [Source:MGI Symbol;Acc:MGI:5663035]	-	1	1	3	3	10	24	11	0.00606585	0.00978617	0.0216045	0.023392	0.0650491	0.171177	0.0945339
ENSMUSG00000083569	0	2.61129	0.95833	1.03799	6.03921	6.62107	10.2512	1.1519	7.63714	-2.85621	-7.2411	0.00939135	0.0381721	Gm13666	2	73131745	73132543	+	799	processed_pseudogene	predicted gene 13666 [Source:MGI Symbol;Acc:MGI:3651577]	-	0	2	1	1	7	7	9	0	0.0752763	0.0276973	0.029989	0.175128	0.192021	0.297477
ENSMUSG00000091730	1.61333	3.91694	0	2.07599	12.0784	5.6752	21.6413	1.90156	13.1316	-2.85556	-7.23783	0.0014234	0.00768115	Gm17230	10	20625635	20629576	+	3942	processed_pseudogene	predicted gene 17230 [Source:MGI Symbol;Acc:MGI:4938057]	-	2	3	0	2	14	6	19	0.0094573	0.0228865	0	0.0121569	0.070993	0.0333605	0.12729
ENSMUSG00000030787	0.806667	1.30565	1.91666	6.22797	24.1568	14.188	15.9462	2.56424	18.097	-2.8429	-7.1746	0.00013594	0.000962921	Lyve1	7	110850607	110863239	-	2919	protein_coding	lymphatic vessel endothelial hyaluronan receptor 1 [Source:MGI Symbol;Acc:MGI:2136348]	-	1	1	2	6	28	15	14	0.00638587	0.0103025	0.0151628	0.0492523	0.191747	0.11263	0.126663
ENSMUSG00000080753	0.806667	0	1.91666	2.07599	11.2157	10.4045	4.55607	1.19983	8.72543	-2.83185	-7.11986	0.00593278	0.025857	Gm15613	5	32479560	32479885	-	326	processed_pseudogene	predicted gene 15613 [Source:MGI Symbol;Acc:MGI:3783058]	-	1	0	2	2	13	11	4	0.057179	0	0.135768	0.147002	0.797131	0.739559	0.324041
ENSMUSG00000105774	4.03334	1.30565	0	1.03799	12.0784	1.89173	21.6413	1.59424	11.8705	-2.82248	-7.07378	0.00578895	0.0253667	Gm43006	3	126657722	126659323	+	1602	TEC	predicted gene 43006 [Source:MGI Symbol;Acc:MGI:5663143]	-	5	1	0	1	14	2	19	0.0581784	0.0187721	0	0.0149571	0.174691	0.0273631	0.313219
ENSMUSG00000036322	2.42	1.30565	2.87499	7.26596	23.2941	26.4843	23.9194	3.46665	24.5659	-2.81478	-7.0361	5.14102e-06	4.90649e-05	H2-Ea-ps	17	34342933	34344643	-	686	unprocessed_pseudogene	histocompatibility 2, class II antigen E alpha, pseudogene [Source:MGI Symbol;Acc:MGI:95900]	-	3	1	3	7	27	28	21	0.0815175	0.043838	0.0967791	0.244503	0.786763	0.894606	0.808449
ENSMUSG00000104585	4.03334	0	0.95833	0	9.49019	10.4045	9.11213	1.24792	9.66895	-2.79645	-6.9473	0.00605294	0.0263146	4921511C10Rik	3	79212919	79253913	+	1463	antisense	RIKEN cDNA 4921511C10 gene [Source:MGI Symbol;Acc:MGI:1918174]	-	5	0	1	0	11	11	8	0.0637059	0	0.0151266	0	0.150298	0.164796	0.144412
ENSMUSG00000092572	0	1.30565	1.91666	2.07599	6.90195	10.4045	9.11213	1.32457	8.80621	-2.78243	-6.88012	0.00574795	0.025228	Serpinb10	1	107529003	107549271	+	3490	polymorphic_pseudogene	serine (or cysteine) peptidase inhibitor, clade B (ovalbumin), member 10 [Source:MGI Symbol;Acc:MGI:2138648]	-	0	1	2	2	8	11	8	0	0.00861687	0.012682	0.0137314	0.0458214	0.069082	0.0605371
ENSMUSG00000107103	1.61333	2.61129	0.95833	1.03799	5.17647	10.4045	15.9462	1.55524	10.5091	-2.7822	-6.87901	0.00290557	0.0142486	Gm43164	6	33690027	33692154	-	2128	TEC	predicted gene 43164 [Source:MGI Symbol;Acc:MGI:5663301]	-	2	2	1	1	6	11	14	0.0175191	0.028264	0.0103995	0.01126	0.0563617	0.113297	0.173746
ENSMUSG00000104735	2.42	2.61129	5.74998	2.07599	21.5686	26.4843	18.2243	3.21432	22.0924	-2.77471	-6.8434	1.34004e-05	0.000118186	C130075A20Rik	3	53099000	53103175	+	4176	TEC	RIKEN cDNA C130075A20 gene [Source:MGI Symbol;Acc:MGI:2443940]	-	3	2	6	2	25	28	16	0.0133911	0.0144027	0.0317962	0.0114757	0.11967	0.146959	0.101185
ENSMUSG00000040569	7.26	26.1129	8.62497	14.5319	56.9411	83.2363	138.96	14.1325	93.0458	-2.76871	-6.81497	6.80828e-12	1.37805e-10	Slc26a7	4	14502430	14621805	-	5431	protein_coding	solute carrier family 26, member 7 [Source:MGI Symbol;Acc:MGI:2384791]	-	9	20	9	14	66	88	122	0.0308899	0.110745	0.0366731	0.0617672	0.242923	0.355141	0.59325
ENSMUSG00000107586	0	0	3.83332	2.07599	7.7647	10.4045	12.5292	1.47733	10.2328	-2.76672	-6.80558	0.00487383	0.0219875	Gm44283	2	38015218	38019167	-	3950	TEC	predicted gene, 44283 [Source:MGI Symbol;Acc:MGI:5690675]	-	0	0	4	2	9	11	11	0	0	0.0224103	0.0121323	0.0455459	0.061037	0.073545
ENSMUSG00000016756	3.22667	1.30565	1.91666	3.11398	13.8039	23.6467	12.5292	2.39074	16.6599	-2.76461	-6.79565	0.000164252	0.0011428	Cmah	13	24327404	24477377	+	10660	protein_coding	cytidine monophospho-N-acetylneuraminic acid hydroxylase [Source:MGI Symbol;Acc:MGI:103227]	-	4	1	2	3	16	25	11	0.0069945	0.0028211	0.004152	0.00674332	0.0300032	0.0514021	0.0272517
ENSMUSG00000045776	0.806667	1.30565	0.95833	1.03799	6.90195	5.6752	7.97312	1.02716	6.85009	-2.76349	-6.79035	0.0120492	0.0468809	Lrtm1	14	29018208	29033645	+	7939	protein_coding	leucine-rich repeats and transmembrane domains 1 [Source:MGI Symbol;Acc:MGI:2442106]	-	1	1	1	1	8	6	7	0.00234795	0.00378799	0.00278753	0.00301817	0.0201432	0.0165647	0.0232857
ENSMUSG00000107947	3.22667	3.91694	3.83332	2.07599	14.6667	20.8091	30.7535	3.26323	22.0764	-2.75562	-6.75344	1.7816e-05	0.000153451	Gm44438	6	77539847	77543082	-	3236	TEC	predicted gene, 44438 [Source:MGI Symbol;Acc:MGI:5690830]	-	4	3	4	2	17	22	27	0.0230412	0.0278797	0.027355	0.0148092	0.105013	0.149009	0.22035
ENSMUSG00000034107	0.806667	3.91694	1.91666	1.03799	10.3529	10.4045	15.9462	1.91956	12.2346	-2.75519	-6.75142	0.00121607	0.00669623	Ano7	1	93373930	93404303	+	3984	protein_coding	anoctamin 7 [Source:MGI Symbol;Acc:MGI:3052714]	-	1	3	2	1	12	11	14	0.0046788	0.0226453	0.0111095	0.00601437	0.0602096	0.0605161	0.0928039
ENSMUSG00000033082	0.806667	5.22258	0	6.22797	17.2549	9.45867	31.8925	3.0643	19.5353	-2.7447	-6.70249	0.000499706	0.00308821	Clec1a	6	129424772	129452000	-	5180	protein_coding	C-type lectin domain family 1, member a [Source:MGI Symbol;Acc:MGI:2444151]	-	1	4	0	6	20	10	28	0.00359852	0.0232223	0	0.0277543	0.0771799	0.0423124	0.142753
ENSMUSG00000113344	0.806667	1.30565	1.91666	3.11398	3.45098	8.51281	23.9194	1.78574	11.961	-2.73917	-6.67686	0.00365361	0.0172752	Gm49251	12	22466586	22466718	-	133	processed_pseudogene	predicted gene, 49251 [Source:MGI Symbol;Acc:MGI:6118722]	-	1	1	2	3	4	9	21	0.140153	0.226112	0.332784	0.540479	0.601191	1.48316	4.16989
ENSMUSG00000107902	3.22667	5.22258	7.66664	3.11398	26.7451	38.7806	29.6144	4.80747	31.7134	-2.73436	-6.65465	2.99668e-07	3.52135e-06	Gm32592	6	98121796	98248611	+	3124	antisense	predicted gene, 32592 [Source:MGI Symbol;Acc:MGI:5591751]	-	4	4	8	3	31	41	26	0.0238673	0.0385056	0.0566714	0.0230102	0.19836	0.287654	0.219796
ENSMUSG00000081974	1.61333	0	6.70831	5.18997	17.2549	19.8632	31.8925	3.37791	23.0035	-2.72583	-6.61538	4.94829e-05	0.000388082	Gm11960	11	4561780	4564637	+	2858	transcribed_processed_pseudogene	predicted gene 11960 [Source:MGI Symbol;Acc:MGI:3652301]	-	2	0	7	5	20	21	28	0.0130443	0	0.0542026	0.0419196	0.139885	0.161048	0.258734
ENSMUSG00000097707	3.22667	1.30565	0	3.11398	17.2549	2.8376	18.2243	1.91157	12.7723	-2.70484	-6.51984	0.00366681	0.0173251	Gm26742	18	54981435	54987689	+	3340	lincRNA	predicted gene, 26742 [Source:MGI Symbol;Acc:MGI:5477236]	-	4	1	0	3	20	3	16	0.0223238	0.00900386	0	0.0215221	0.119698	0.0196867	0.126512
ENSMUSG00000104874	2.42	0	1.91666	1.03799	6.03921	9.45867	12.5292	1.34366	9.34236	-2.68769	-6.44282	0.00564251	0.0248461	Gm43387	3	103781914	103782979	-	1066	sense_intronic	predicted gene 43387 [Source:MGI Symbol;Acc:MGI:5663524]	-	3	0	2	1	7	10	11	0.0524588	0	0.04152	0.0224777	0.131264	0.205608	0.272517
ENSMUSG00000050994	214.573	212.82	178.249	234.587	1353.65	1315.7	1382.77	210.057	1350.7	-2.68641	-6.43709	3.77865e-197	1.52966e-193	Adgb	10	10335703	10472326	-	6192	protein_coding	androglobin [Source:MGI Symbol;Acc:MGI:3605549]	-	266	163	186	226	1569	1391	1214	0.800764	0.791648	0.664763	0.874555	5.06519	4.92373	5.1778
ENSMUSG00000050092	25.0067	27.4185	16.2916	7.26596	110.431	145.664	105.929	18.9957	120.674	-2.6744	-6.38373	1.06124e-17	3.45991e-16	Sprr2b	3	92316620	92318085	+	784	protein_coding	small proline-rich protein 2B [Source:MGI Symbol;Acc:MGI:1330352]	-	31	21	17	7	128	154	93	0.737054	0.805524	0.479863	0.21394	3.26361	4.30529	3.13274
ENSMUSG00000102142	0.806667	3.91694	1.91666	1.03799	7.7647	14.188	12.5292	1.91956	11.494	-2.66569	-6.34532	0.00212526	0.0108789	Gm26930	1	137932041	137933284	+	1244	sense_intronic	predicted gene, 26930 [Source:MGI Symbol;Acc:MGI:5504045]	-	1	3	2	1	9	15	11	0.0149842	0.0725231	0.035579	0.0192615	0.144619	0.264283	0.233523
ENSMUSG00000041700	0	1.30565	3.83332	2.07599	8.62744	10.4045	14.8072	1.80374	11.2797	-2.66032	-6.32171	0.00316402	0.0153364	Lhfpl1	X	145290359	145349089	-	1902	protein_coding	lipoma HMGIC fusion partner-like 1 [Source:MGI Symbol;Acc:MGI:1891214]	-	0	1	4	2	10	11	13	0	0.0158112	0.0465408	0.0251958	0.105098	0.126759	0.180505
ENSMUSG00000105586	3.22667	0	7.66664	2.07599	19.8431	22.7008	21.6413	3.24233	21.3951	-2.65383	-6.29335	7.22947e-05	0.0005455	Gm43009	3	126644461	126648026	+	3566	TEC	predicted gene 43009 [Source:MGI Symbol;Acc:MGI:5663146]	-	4	0	8	2	23	24	19	0.020909	0	0.049647	0.0134387	0.128929	0.147512	0.140712
ENSMUSG00000078495	12.9067	5.22258	14.375	8.30396	84.5489	66.2107	44.4217	10.202	65.0604	-2.63873	-6.22785	2.77527e-11	5.30775e-10	Zfp984	4	147753974	147809788	-	2912	protein_coding	zinc finger protein 984 [Source:MGI Symbol;Acc:MGI:3651978]	zf-C2H2	16	4	15	8	98	70	39	0.102419	0.0413089	0.113995	0.0658276	0.672727	0.526871	0.353696
ENSMUSG00000116707	20.9733	20.8903	22.9999	16.6079	134.588	122.963	121.875	20.3679	126.475	-2.63295	-6.20295	1.29875e-24	6.41165e-23	AC130844.1	16	78340756	78343468	-	2713	TEC	TEC	-	26	16	24	16	156	130	107	0.178639	0.177356	0.19577	0.141312	1.14942	1.05025	1.04158
ENSMUSG00000013483	11.2933	9.13952	22.9999	13.4939	81.9607	63.3731	123.014	14.2317	89.4492	-2.63234	-6.2003	1.70418e-13	4.05415e-12	Card14	11	119307768	119345375	+	4605	protein_coding	caspase recruitment domain family, member 14 [Source:MGI Symbol;Acc:MGI:2386258]	-	14	7	24	13	95	67	108	0.0566699	0.0457134	0.115336	0.067643	0.41238	0.318892	0.619372
ENSMUSG00000106671	0	5.22258	2.87499	2.07599	9.49019	7.56694	27.3364	2.54339	14.7978	-2.62101	-6.15181	0.00211408	0.0108308	Gm42900	5	107254338	107256504	-	2167	TEC	predicted gene 42900 [Source:MGI Symbol;Acc:MGI:5663037]	-	0	4	3	2	11	8	24	0	0.0555106	0.0306371	0.0221147	0.10147	0.080915	0.292489
ENSMUSG00000113569	0	1.30565	3.83332	2.07599	15.5294	4.72934	12.5292	1.80374	10.9293	-2.62099	-6.15174	0.0053246	0.0236922	Gm48035	12	22725142	22726590	-	1449	processed_pseudogene	predicted gene, 48035 [Source:MGI Symbol;Acc:MGI:6097350]	-	0	1	4	2	18	5	11	0	0.0207542	0.0610909	0.0330728	0.248318	0.0756309	0.200485
ENSMUSG00000112822	6.45334	0	8.62497	11.4179	35.3725	30.2678	60.3679	6.62406	42.0027	-2.61381	-6.12118	4.33567e-07	4.95805e-06	A130012E19Rik	10	115394750	115397884	+	3135	TEC	RIKEN cDNA A130012E19 gene [Source:MGI Symbol;Acc:MGI:2443640]	-	8	0	9	11	41	32	53	0.0475671	0	0.0635316	0.0840745	0.261427	0.223723	0.446473
ENSMUSG00000108152	0	1.30565	0.95833	3.11398	7.7647	5.6752	10.2512	1.34449	7.89702	-2.60991	-6.10466	0.0129804	0.0498864	Gm44152	6	86873786	86875476	+	1691	TEC	predicted gene, 44152 [Source:MGI Symbol;Acc:MGI:5690544]	-	0	1	1	3	9	6	9	0	0.0177841	0.013087	0.0425096	0.106391	0.0777688	0.140558
ENSMUSG00000113072	0.806667	2.61129	4.79165	1.03799	6.03921	13.2421	22.7803	2.3119	14.0206	-2.60868	-6.09947	0.00187634	0.0097569	Gm47820	12	85356584	85357177	+	594	processed_pseudogene	predicted gene, 47820 [Source:MGI Symbol;Acc:MGI:6097010]	-	1	2	5	1	7	14	20	0.031381	0.101256	0.186281	0.0403388	0.235568	0.516582	0.889203
ENSMUSG00000085279	4.84	0	0.95833	2.07599	11.2157	8.51281	19.3633	1.96858	13.0306	-2.6083	-6.09786	0.00237193	0.0119378	Gm15965	16	90983907	90987237	+	1428	antisense	predicted gene 15965 [Source:MGI Symbol;Acc:MGI:3802002]	-	6	0	1	2	13	9	17	0.0783208	0	0.0154973	0.0335592	0.181978	0.138138	0.314397
ENSMUSG00000113065	0.806667	0	1.91666	5.18997	14.6667	11.3504	10.2512	1.97833	12.0894	-2.60118	-6.06784	0.00271323	0.0134055	Gm48870	13	9344402	9348425	+	4024	TEC	predicted gene, 48870 [Source:MGI Symbol;Acc:MGI:6098616]	-	1	0	2	5	17	12	9	0.00463229	0	0.0109991	0.0297729	0.0844491	0.0653614	0.0590666
ENSMUSG00000110084	4.84	15.6677	5.74998	2.07599	37.9607	35.943	47.8387	7.08343	40.5808	-2.58866	-6.01538	2.37514e-07	2.85169e-06	Gm45257	8	102654191	102658188	-	3998	TEC	predicted gene 45257 [Source:MGI Symbol;Acc:MGI:5791093]	-	6	12	6	2	44	38	42	0.0279745	0.0902638	0.0332119	0.0119866	0.219996	0.208324	0.277437
ENSMUSG00000051682	7.26	3.91694	7.66664	9.34195	33.647	48.2392	45.5607	7.04638	42.4823	-2.56416	-5.91411	9.09781e-09	1.30601e-07	Treml4	17	48264295	48275360	+	1997	protein_coding	triggering receptor expressed on myeloid cells-like 4 [Source:MGI Symbol;Acc:MGI:1923239]	-	9	3	8	9	39	51	40	0.0840076	0.0451771	0.0886536	0.107988	0.390383	0.559745	0.52898
ENSMUSG00000067780	32.2667	57.4484	62.2915	87.1916	330.431	344.296	364.485	59.7995	346.404	-2.54777	-5.8473	2.89333e-34	2.33476e-32	Pi15	1	17601901	17630939	+	6923	protein_coding	peptidase inhibitor 15 [Source:MGI Symbol;Acc:MGI:1934659]	-	40	44	65	84	383	364	320	0.107701	0.191132	0.20778	0.290733	1.10588	1.1524	1.22071
ENSMUSG00000102919	0	2.61129	1.91666	4.15198	12.9412	8.51281	14.8072	2.16998	12.0871	-2.54115	-5.82054	0.00295341	0.0144573	Gm37726	3	84873891	84877776	+	3886	TEC	predicted gene, 37726 [Source:MGI Symbol;Acc:MGI:5610954]	-	0	2	2	4	15	9	13	0	0.0154776	0.0113897	0.0246642	0.0771601	0.0507619	0.0883482
ENSMUSG00000037379	86.3134	101.84	115.958	94.4575	573.725	553.332	607.096	99.6423	578.051	-2.54074	-5.81889	2.93574e-89	2.03732e-86	Spon2	5	33198184	33218455	-	2947	protein_coding	spondin 2, extracellular matrix protein [Source:MGI Symbol;Acc:MGI:1923724]	-	107	78	121	91	665	585	533	0.676796	0.795957	0.908636	0.739896	4.51072	4.35085	4.77644
ENSMUSG00000099746	0.806667	1.30565	5.74998	2.07599	13.8039	19.8632	9.11213	2.48457	14.2598	-2.51867	-5.73053	0.00153809	0.00820531	Ppnr	19	55841672	55845897	+	3525	sense_intronic	per-pentamer repeat gene [Source:MGI Symbol;Acc:MGI:1349458]	-	1	1	6	2	16	21	8	0.00528804	0.00853132	0.0376684	0.013595	0.0907329	0.130574	0.0599361
ENSMUSG00000093668	1.61333	0	0.95833	4.15198	9.49019	7.56694	12.5292	1.68091	9.8621	-2.50995	-5.69602	0.00688229	0.0293064	Pou5f2	13	78024902	78026295	+	1394	protein_coding	POU domain class 5, transcription factor 2 [Source:MGI Symbol;Acc:MGI:1922757]	Pou	2	0	1	4	11	8	11	0.0267437	0	0.0158753	0.0687554	0.157737	0.125784	0.208395
ENSMUSG00000041482	740.52	951.815	1048.41	896.828	4944.39	5068.9	5459.31	909.394	5157.53	-2.5049	-5.6761	2.58018e-90	1.89909e-87	Piezo2	18	63010213	63387183	-	14566	protein_coding	piezo-type mechanosensitive ion channel component 2 [Source:MGI Symbol;Acc:MGI:1918781]	-	918	729	1094	864	5731	5359	4793	1.17478	1.50509	1.66212	1.42129	7.86492	8.06383	8.69009
ENSMUSG00000108171	1.61333	3.91694	3.83332	1.03799	14.6667	17.9715	10.2512	2.6004	14.2964	-2.50232	-5.66594	0.000934333	0.00531103	Gm43915	6	120958844	120997498	+	5037	antisense	predicted gene, 43915 [Source:MGI Symbol;Acc:MGI:5690307]	-	2	3	4	1	17	19	9	0.00740137	0.0179112	0.0175741	0.00475705	0.0674654	0.082676	0.0471876
ENSMUSG00000104239	0.806667	0	6.70831	1.03799	18.9804	4.72934	13.6682	2.13824	12.4593	-2.50221	-5.66553	0.00749527	0.0314806	Gm37588	1	128132157	128134652	+	2496	TEC	predicted gene, 37588 [Source:MGI Symbol;Acc:MGI:5610816]	-	1	0	7	1	22	5	12	0.00746809	0	0.0620638	0.00959986	0.17619	0.0439059	0.126968
ENSMUSG00000102556	2.42	3.91694	0.95833	6.22797	15.5294	11.3504	29.6144	3.38081	18.8314	-2.50038	-5.65834	0.000382743	0.00243663	Gm37569	1	10197081	10198802	-	1722	TEC	predicted gene, 37569 [Source:MGI Symbol;Acc:MGI:5610797]	-	3	3	1	6	18	12	26	0.0324745	0.0523918	0.0128514	0.0834887	0.208951	0.152738	0.398747
ENSMUSG00000019936	279.913	332.94	256.833	334.234	1628.86	1603.25	1819.01	300.98	1683.71	-2.49085	-5.62107	3.21684e-166	8.68155e-163	Epyc	10	97644068	97682454	+	2561	protein_coding	epiphycan [Source:MGI Symbol;Acc:MGI:107942]	-	347	255	268	322	1888	1695	1597	2.52565	2.99437	2.31585	3.0127	14.7366	14.5063	16.4684
ENSMUSG00000102841	4.03334	2.61129	1.91666	1.03799	17.2549	11.3504	12.5292	2.39982	13.7115	-2.4882	-5.61077	0.00114873	0.00636296	Gm38036	1	194677002	194680565	+	3564	TEC	predicted gene, 38036 [Source:MGI Symbol;Acc:MGI:5611264]	-	5	2	2	1	20	12	11	0.0261509	0.0168759	0.0124187	0.00672313	0.112175	0.0737975	0.0815103
ENSMUSG00000079597	8.06667	13.0565	3.83332	16.6079	73.3333	25.5384	72.8971	10.3911	57.2562	-2.4862	-5.60301	1.62245e-07	2.00056e-06	Gm5483	16	36184212	36188111	+	1862	protein_coding	predicted gene 5483 [Source:MGI Symbol;Acc:MGI:3645124]	-	10	10	4	16	85	27	64	0.100109	0.161509	0.0475406	0.205897	0.912522	0.317821	0.907732
ENSMUSG00000110972	3.22667	0	2.87499	1.03799	17.2549	7.56694	6.8341	1.78491	10.552	-2.48018	-5.57968	0.00664949	0.0284398	5830462O15Rik	9	44179047	44180701	-	1655	TEC	RIKEN cDNA 5830462O15 gene [Source:MGI Symbol;Acc:MGI:1923360]	-	4	0	3	1	20	8	6	0.0450522	0	0.0401151	0.0144781	0.241566	0.105947	0.0957438
ENSMUSG00000104235	2.42	0	5.74998	3.11398	20.7059	12.2963	15.9462	2.82099	16.3161	-2.4798	-5.57819	0.000681558	0.00404159	Gm37589	3	60535751	60539744	+	3994	TEC	predicted gene, 37589 [Source:MGI Symbol;Acc:MGI:5610817]	-	3	0	6	3	24	13	14	0.0140013	0	0.0332451	0.0179979	0.120118	0.07134	0.0925715
ENSMUSG00000026241	243.613	291.159	307.624	345.652	1640.08	1657.16	1645.88	297.012	1647.71	-2.47736	-5.56876	2.78425e-166	8.45332e-163	Nppc	1	86666291	86670571	-	1042	protein_coding	natriuretic peptide type C [Source:MGI Symbol;Acc:MGI:97369]	-	302	223	321	333	1901	1752	1445	5.40248	6.43595	6.81745	7.65748	36.4686	36.8523	36.6233
ENSMUSG00000108521	3.22667	1.30565	4.79165	0	12.9412	9.45867	18.2243	2.33099	13.5414	-2.4762	-5.5643	0.00229515	0.0116164	Gm44639	7	79277767	79280775	+	3009	TEC	predicted gene 44639 [Source:MGI Symbol;Acc:MGI:5753215]	-	4	1	5	0	15	10	16	0.0247795	0.00999431	0.0367733	0	0.0996491	0.072841	0.140428
ENSMUSG00000115754	1.61333	2.61129	0.95833	1.03799	4.31372	7.56694	13.6682	1.55524	8.51629	-2.47471	-5.55854	0.0114792	0.0449925	Gm48972	14	106241684	106267934	-	2306	lincRNA	predicted gene, 48972 [Source:MGI Symbol;Acc:MGI:6118313]	-	2	2	1	1	5	8	12	0.0161668	0.0260823	0.00959678	0.0103908	0.0433426	0.0760376	0.137429
ENSMUSG00000022066	29.04	22.196	44.0832	24.9119	198.431	104.045	198.189	30.0578	166.888	-2.4587	-5.49722	2.58105e-18	8.87975e-17	Entpd4b	14	69555424	69585520	+	8074	protein_coding	ectonucleoside triphosphate diphosphohydrolase 4B [Source:MGI Symbol;Acc:MGI:5435040]	-	36	17	46	24	230	110	174	0.0831128	0.0633192	0.126082	0.0712249	0.569434	0.298608	0.569138
ENSMUSG00000031802	4.84	5.22258	7.66664	6.22797	37.9607	33.1054	27.3364	5.9893	32.8008	-2.45773	-5.49354	4.79205e-07	5.44152e-06	Phxr4	9	13431361	13432751	+	1391	TEC	per-hexamer repeat gene 4 [Source:MGI Symbol;Acc:MGI:104522]	-	6	4	8	6	44	35	24	0.0804041	0.0864785	0.127276	0.103355	0.632309	0.551492	0.455661
ENSMUSG00000112637	3.22667	0	4.79165	0	6.90195	17.9715	10.2512	2.00458	11.7082	-2.45607	-5.48721	0.00732368	0.0308935	Gm48225	12	78261293	78266375	+	5083	TEC	predicted gene, 48225 [Source:MGI Symbol;Acc:MGI:6097625]	-	4	0	5	0	8	19	9	0.0146688	0	0.0217688	0	0.0314611	0.0819278	0.0467606
ENSMUSG00000104586	3.22667	3.91694	2.87499	1.03799	11.2157	18.9173	14.8072	2.76415	14.9801	-2.4462	-5.44981	0.000757934	0.00442535	4921539H07Rik	3	58117053	58167616	+	4325	lincRNA	RIKEN cDNA 4921539H07 gene [Source:MGI Symbol;Acc:MGI:1925506]	-	4	3	3	1	13	20	13	0.0172396	0.0208598	0.0153504	0.00554017	0.0600844	0.101354	0.0793806
ENSMUSG00000106139	0.806667	0	6.70831	3.11398	18.9804	16.0797	9.11213	2.65724	14.7241	-2.44574	-5.44803	0.00249578	0.0124707	Gm30648	3	134199948	134213238	+	2095	lincRNA	predicted gene, 30648 [Source:MGI Symbol;Acc:MGI:5589807]	-	1	0	7	3	22	17	8	0.00889754	0	0.0739433	0.034312	0.209915	0.177854	0.100847
ENSMUSG00000083186	3.22667	0	3.83332	1.03799	11.2157	10.4045	13.6682	2.0245	11.7628	-2.44409	-5.44182	0.00359595	0.017069	Gm11805	4	3720427	3721026	-	600	processed_pseudogene	predicted gene 11805 [Source:MGI Symbol;Acc:MGI:3649544]	-	4	0	4	1	13	11	12	0.124269	0	0.147534	0.0399354	0.433108	0.401827	0.528187
ENSMUSG00000086624	3.22667	5.22258	0.95833	2.07599	8.62744	15.1339	21.6413	2.87089	15.1342	-2.42983	-5.38829	0.00120465	0.0066439	Gm16130	9	58032274	58048997	+	2799	antisense	predicted gene 16130 [Source:MGI Symbol;Acc:MGI:3801718]	-	4	4	1	2	10	16	19	0.0266386	0.0429766	0.00790645	0.0171213	0.0714169	0.12529	0.17927
ENSMUSG00000057262	183.92	173.651	217.541	177.497	1082.74	1066.94	889.572	188.152	1013.08	-2.42661	-5.37628	1.32313e-113	1.89044e-110	Gm10020	15	52477617	52478228	-	612	processed_pseudogene	predicted pseudogene 10020 [Source:MGI Symbol;Acc:MGI:3642192]	-	228	133	227	171	1255	1128	781	6.94444	6.53545	8.20841	6.69505	40.9917	40.3976	33.7021
ENSMUSG00000107653	1.61333	6.52823	7.66664	3.11398	33.647	14.188	26.1974	4.73055	24.6775	-2.42411	-5.36697	7.92107e-05	0.000592531	Gm31520	6	66264155	66284845	+	1802	transcribed_processed_pseudogene	predicted gene, 31520 [Source:MGI Symbol;Acc:MGI:5590679]	-	2	5	8	3	39	15	23	0.0206885	0.0834431	0.0982471	0.0398911	0.432627	0.182446	0.337078
ENSMUSG00000077569	4.84	1.30565	0.95833	1.03799	7.7647	7.56694	19.3633	2.03549	11.565	-2.41785	-5.34376	0.00608931	0.0264491	Gm24608	3	90010595	90010730	-	136	snoRNA	predicted gene, 24608 [Source:MGI Symbol;Acc:MGI:5454385]	-	6	1	1	1	9	8	17	0.822368	0.221124	0.162722	0.176186	1.32284	1.28929	3.30117
ENSMUSG00000027606	15.3267	49.6145	28.7499	22.8359	93.1764	171.202	190.216	29.1317	151.531	-2.41169	-5.32097	6.79949e-14	1.68695e-12	Dnajc5b	3	19508595	19610862	+	1259	protein_coding	DnaJ heat shock protein family (Hsp40) member C5 beta [Source:MGI Symbol;Acc:MGI:1913576]	-	19	38	30	22	108	181	167	0.281308	0.907681	0.527327	0.418703	1.71476	3.15102	3.50306
ENSMUSG00000107603	3.22667	1.30565	5.74998	9.34195	19.8431	18.9173	41.0046	4.90606	26.5884	-2.4107	-5.31733	6.15145e-05	0.000472227	Gm43921	6	4506087	4507878	+	1792	TEC	predicted gene, 43921 [Source:MGI Symbol;Acc:MGI:5690313]	-	4	1	6	9	23	20	36	0.0416079	0.0167817	0.0740965	0.120341	0.256563	0.244619	0.530545
ENSMUSG00000080972	1.61333	7.83387	4.79165	2.07599	23.2941	10.4045	28.4754	4.07871	20.7247	-2.40788	-5.30693	0.000326482	0.00210846	Gm16061	5	135698163	135699019	-	857	processed_pseudogene	predicted gene 16061 [Source:MGI Symbol;Acc:MGI:3801920]	-	2	6	5	2	27	11	25	0.0435014	0.210545	0.129114	0.0559189	0.629777	0.281326	0.7704
ENSMUSG00000112955	2.42	0	4.79165	2.07599	9.49019	12.2963	17.0853	2.32191	12.9572	-2.40776	-5.3065	0.00270617	0.0133734	Gm48889	13	9412517	9415160	+	2644	TEC	predicted gene, 48889 [Source:MGI Symbol;Acc:MGI:6098650]	-	3	0	5	2	11	13	15	0.0211502	0	0.0418498	0.018125	0.083164	0.107766	0.149826
ENSMUSG00000102427	0.806667	1.30565	0.95833	5.18997	7.7647	6.62107	18.2243	2.06515	10.87	-2.40522	-5.29717	0.00803747	0.0334275	Gm37463	1	177229891	177230686	-	796	TEC	predicted gene, 37463 [Source:MGI Symbol;Acc:MGI:5610691]	-	1	1	1	5	9	7	16	0.0234175	0.03778	0.0278017	0.15051	0.226013	0.192745	0.530841
ENSMUSG00000023243	25.8133	31.3355	49.8332	50.8618	153.568	217.549	255.14	39.4609	208.753	-2.40211	-5.28576	3.18675e-22	1.39465e-20	Kcnk5	14	20140057	20181809	-	3404	protein_coding	potassium channel, subfamily K, member 5 [Source:MGI Symbol;Acc:MGI:1336175]	-	32	24	52	49	178	230	224	0.175232	0.21203	0.338064	0.344918	1.04528	1.48094	1.73786
ENSMUSG00000107116	4.03334	0	3.83332	6.22797	22.4313	23.6467	11.3902	3.52366	19.1561	-2.39881	-5.27368	0.000401952	0.00254709	Gm43274	5	118644373	118649372	+	5000	TEC	predicted gene 43274 [Source:MGI Symbol;Acc:MGI:5663411]	-	5	0	4	6	26	25	10	0.0186403	0	0.0177041	0.0287535	0.103946	0.109589	0.0528187
ENSMUSG00000087187	3.22667	0	0.95833	2.07599	7.7647	8.51281	10.2512	1.56525	8.84288	-2.39871	-5.2733	0.0114525	0.0449097	Gm13431	2	36216777	36222934	+	823	lincRNA	predicted gene 13431 [Source:MGI Symbol;Acc:MGI:3650776]	-	4	0	1	2	9	9	9	0.0905971	0	0.0268896	0.058229	0.218598	0.239685	0.288802
ENSMUSG00000079173	1.61333	5.22258	7.66664	5.18997	21.5686	13.2421	42.1436	4.92313	25.6515	-2.39626	-5.26438	0.000113227	0.000817287	Zan	5	137378637	137477064	-	19813	protein_coding	zonadhesin [Source:MGI Symbol;Acc:MGI:106656]	-	2	4	8	5	25	14	37	0.00188163	0.00607135	0.00893561	0.00604685	0.0252228	0.0154873	0.0493184
ENSMUSG00000103722	3.22667	6.52823	2.87499	1.03799	12.9412	15.1339	23.9194	3.41697	17.3315	-2.38175	-5.2117	0.000556393	0.00339468	2700078F05Rik	1	181950132	181953375	-	3244	TEC	RIKEN cDNA 2700078F05 gene [Source:MGI Symbol;Acc:MGI:1919876]	-	4	5	3	1	15	16	21	0.0229844	0.0463516	0.0204656	0.00738633	0.0924303	0.108103	0.170961
ENSMUSG00000107529	3.22667	0	1.91666	4.15198	15.5294	3.78347	18.2243	2.32383	12.5124	-2.36661	-5.15729	0.00621387	0.0269323	Gm44291	2	38104432	38107296	-	2865	TEC	predicted gene, 44291 [Source:MGI Symbol;Acc:MGI:5690683]	-	4	0	2	4	18	4	16	0.0260249	0	0.0154486	0.0334537	0.125589	0.0306008	0.147487
ENSMUSG00000030674	16.1333	30.0298	22.9999	15.5699	101.804	87.0198	132.126	21.1833	106.983	-2.36034	-5.13493	9.39706e-16	2.65401e-14	Qprt	7	127107114	127122226	-	2645	protein_coding	quinolinate phosphoribosyltransferase [Source:MGI Symbol;Acc:MGI:1914625]	-	20	23	24	15	118	92	116	0.140948	0.261503	0.200803	0.135886	0.891786	0.76236	1.15822
ENSMUSG00000021414	1.61333	2.61129	0.95833	2.07599	10.3529	6.62107	10.2512	1.81474	9.07505	-2.35722	-5.12384	0.00885791	0.036349	Fam217a	13	34909960	34924310	-	2875	protein_coding	family with sequence similarity 217, member A [Source:MGI Symbol;Acc:MGI:1919114]	-	2	2	1	2	12	7	9	0.0129672	0.0209203	0.00769745	0.0166687	0.0834349	0.0533652	0.0826727
ENSMUSG00000115131	0	1.30565	8.62497	2.07599	18.9804	5.6752	21.6413	3.00165	15.4323	-2.35347	-5.11051	0.00664239	0.0284194	Gm49268	15	26688400	26691667	+	3268	TEC	predicted gene, 49268 [Source:MGI Symbol;Acc:MGI:6118748]	-	0	1	9	2	22	6	19	0	0.00920223	0.060946	0.0146642	0.134569	0.0402408	0.153543
ENSMUSG00000047678	0	1.30565	5.74998	4.15198	12.9412	10.4045	19.3633	2.8019	14.2363	-2.34755	-5.08958	0.00350951	0.0167175	Gpr82	X	13661363	13667433	+	2497	protein_coding	G protein-coupled receptor 82 [Source:MGI Symbol;Acc:MGI:2441734]	-	0	1	6	4	15	11	17	0	0.0120436	0.0531762	0.0383841	0.120082	0.0965544	0.179799
ENSMUSG00000111160	3.22667	2.61129	7.66664	4.15198	24.1568	25.5384	18.2243	4.41415	22.6398	-2.34608	-5.0844	6.53513e-05	0.000497904	Gm48855	9	64228339	64230795	+	2457	lincRNA	predicted gene, 48855 [Source:MGI Symbol;Acc:MGI:6098594]	-	4	2	8	4	28	27	16	0.0303465	0.0244794	0.0720559	0.0390089	0.227802	0.240855	0.171978
ENSMUSG00000115002	3.22667	3.91694	1.91666	1.03799	6.03921	15.1339	17.0853	2.52456	12.7528	-2.34071	-5.06552	0.00343436	0.0164434	Gm10847	14	74926445	74933133	+	1331	antisense	predicted gene 10847 [Source:MGI Symbol;Acc:MGI:3642004]	-	4	3	2	1	7	16	15	0.0560191	0.0677826	0.0332534	0.0180024	0.105129	0.263475	0.297626
ENSMUSG00000109045	4.84	2.61129	3.83332	8.30396	23.2941	23.6467	28.4754	4.89714	25.1387	-2.33908	-5.05979	2.47932e-05	0.000207084	Gm45084	7	118229401	118231357	-	1957	TEC	predicted gene 45084 [Source:MGI Symbol;Acc:MGI:5753660]	-	6	2	4	8	27	25	25	0.0571498	0.0307337	0.0452328	0.0979509	0.275789	0.279993	0.33737
ENSMUSG00000033327	94.38	126.648	147.583	162.965	648.784	645.081	711.885	132.894	668.584	-2.33733	-5.05365	4.02518e-63	9.87551e-61	Tnxb	17	34670535	34719815	+	12209	protein_coding	tenascin XB [Source:MGI Symbol;Acc:MGI:1932137]	-	117	97	154	157	752	682	625	0.178632	0.238928	0.279142	0.308126	1.23124	1.22434	1.35194
ENSMUSG00000106607	3.22667	2.61129	1.91666	3.11398	15.5294	7.56694	18.2243	2.71715	13.7735	-2.32956	-5.02651	0.00186655	0.00971013	Gm43178	5	52174370	52175755	-	1386	TEC	predicted gene 43178 [Source:MGI Symbol;Acc:MGI:5663315]	-	4	2	2	3	18	8	16	0.0537961	0.0433952	0.0319339	0.0518642	0.259605	0.12651	0.30487
ENSMUSG00000103818	5.64667	14.3621	4.79165	2.07599	29.3333	31.2136	36.4485	6.7191	32.3318	-2.32596	-5.01399	9.17013e-06	8.35772e-05	Gm38009	1	153283850	153287190	-	3341	TEC	predicted gene, 38009 [Source:MGI Symbol;Acc:MGI:5611237]	-	7	11	5	2	34	33	32	0.0390549	0.0990128	0.0331191	0.0143438	0.203426	0.216489	0.252948
ENSMUSG00000102160	0.806667	2.61129	3.83332	3.11398	13.8039	8.51281	15.9462	2.59132	12.7543	-2.32452	-5.00899	0.00288095	0.0141393	Gm36944	1	110964679	110967437	-	2759	TEC	predicted gene, 36944 [Source:MGI Symbol;Acc:MGI:5610172]	-	1	2	4	3	16	9	14	0.0067562	0.0217998	0.0320843	0.0260543	0.115924	0.0714972	0.134009
ENSMUSG00000112153	0	2.61129	3.83332	3.11398	6.03921	7.56694	21.6413	2.38965	11.7492	-2.32295	-5.00353	0.00916756	0.03743	Gm47591	10	90728960	90736330	+	2728	sense_intronic	predicted gene, 47591 [Source:MGI Symbol;Acc:MGI:6096636]	-	0	2	4	3	7	8	19	0	0.0220476	0.0324489	0.0263503	0.051293	0.0642752	0.183936
ENSMUSG00000116778	6.45334	6.52823	3.83332	6.22797	24.1568	30.2678	31.8925	5.76071	28.7724	-2.32211	-5.00064	4.93574e-06	4.72357e-05	AC129214.2	16	31811842	31812611	-	770	processed_pseudogene	ribosomal protein L7A (Rpl7a) pseudogene	-	8	5	4	6	28	32	28	0.193666	0.195279	0.114962	0.186711	0.726895	0.910872	0.960339
ENSMUSG00000077714	5.64667	2.61129	3.83332	0	9.49019	17.0256	20.5023	3.02282	15.6727	-2.31549	-4.97773	0.00202767	0.0104388	Snord17	2	144265979	144266216	-	238	snoRNA	small nucleolar RNA, C/D box 17 [Source:MGI Symbol;Acc:MGI:3819523]	-	7	2	4	0	11	18	18	0.548245	0.252713	0.371936	0	0.923889	1.65765	1.99734
ENSMUSG00000091558	7.26	6.52823	7.66664	1.03799	28.4706	26.4843	29.6144	5.62322	28.1898	-2.31149	-4.96395	1.6823e-05	0.000145207	Gm17227	19	7297658	7304528	+	1016	antisense	predicted gene 17227 [Source:MGI Symbol;Acc:MGI:4938054]	-	9	5	8	1	33	28	26	0.165121	0.147997	0.174253	0.0235839	0.649269	0.604035	0.675829
ENSMUSG00000029813	3.22667	2.61129	1.91666	3.11398	6.90195	12.2963	21.6413	2.71715	13.6132	-2.3027	-4.9338	0.00266019	0.013173	1600015I10Rik	6	48929895	48933687	+	2485	protein_coding	RIKEN cDNA 1600015I10 gene [Source:MGI Symbol;Acc:MGI:1917011]	-	4	2	2	3	8	13	19	0.0300046	0.0242035	0.017811	0.0289271	0.0643528	0.114661	0.201922
ENSMUSG00000109314	6.45334	5.22258	3.83332	3.11398	18.1176	21.7549	29.6144	4.65581	23.1623	-2.29516	-4.9081	6.3166e-05	0.000482771	Gm44699	7	28920951	28943528	-	5083	sense_intronic	predicted gene 44699 [Source:MGI Symbol;Acc:MGI:5753275]	-	8	4	4	3	21	23	26	0.0293375	0.0236655	0.017415	0.014142	0.0825854	0.0991758	0.135086
ENSMUSG00000105962	1.61333	0	2.87499	7.26596	11.2157	12.2963	20.5023	2.93857	14.6714	-2.29086	-4.89349	0.00321661	0.0155634	Gm42432	9	110041180	110042796	+	1617	TEC	predicted gene 42432 [Source:MGI Symbol;Acc:MGI:5662569]	-	2	0	3	7	13	13	18	0.0230555	0	0.0410578	0.103728	0.160708	0.17621	0.293981
ENSMUSG00000105553	2.42	3.91694	1.91666	2.07599	8.62744	11.3504	17.0853	2.5824	12.3544	-2.2801	-4.85711	0.00322208	0.0155837	Gm42514	3	126746133	126747964	+	1832	TEC	predicted gene 42514 [Source:MGI Symbol;Acc:MGI:5662651]	-	3	3	2	2	10	12	15	0.0305246	0.049246	0.0241596	0.0261586	0.109114	0.143567	0.216234
ENSMUSG00000087881	0.806667	3.91694	1.91666	1.03799	8.62744	7.56694	10.2512	1.91956	8.81518	-2.27894	-4.85321	0.0126	0.0486474	Gm22442	11	69350518	69350661	-	144	scaRNA	predicted gene, 22442 [Source:MGI Symbol;Acc:MGI:5452219]	-	1	3	2	1	10	8	9	0.129447	0.626519	0.307363	0.166398	1.38817	1.21766	1.65058
ENSMUSG00000037254	682.44	1158.11	1082.91	1024.5	4238.66	4819.19	5211	986.99	4756.29	-2.26978	-4.82249	4.25248e-28	2.45925e-26	Itih2	2	10094593	10131396	-	3315	protein_coding	inter-alpha trypsin inhibitor, heavy chain 2 [Source:MGI Symbol;Acc:MGI:96619]	-	846	887	1130	987	4913	5095	4575	4.75708	8.04665	7.54362	7.13416	29.6256	33.6867	36.4473
ENSMUSG00000033730	115.353	164.511	274.082	234.587	877.411	943.03	1012.59	197.134	944.342	-2.26049	-4.79156	9.7956e-13	2.17085e-11	Egr3	14	70077203	70082614	+	4406	protein_coding	early growth response 3 [Source:MGI Symbol;Acc:MGI:1306780]	zf-C2H2	143	126	286	226	1017	997	889	0.604986	0.860006	1.4365	1.22906	4.61403	4.95962	5.32862
ENSMUSG00000102784	8.06667	1.30565	8.62497	8.30396	23.2941	23.6467	51.2558	6.57531	32.7322	-2.25911	-4.78695	2.55587e-05	0.000213039	Gm38251	1	184923136	184942500	+	2575	antisense	predicted gene, 38251 [Source:MGI Symbol;Acc:MGI:5611479]	-	10	1	9	8	27	25	45	0.0723897	0.0116788	0.0773481	0.0744427	0.2096	0.212795	0.461522
ENSMUSG00000030218	99.2201	415.195	240.541	275.069	1124.16	1103.83	1462.5	257.506	1230.16	-2.25836	-4.78446	2.54467e-06	2.55614e-05	Mgp	6	136872435	136875823	-	1187	protein_coding	matrix Gla protein [Source:MGI Symbol;Acc:MGI:96976]	-	123	318	251	265	1303	1167	1284	1.93156	8.0566	4.67959	5.34939	21.9431	21.5486	28.5675
ENSMUSG00000043719	19.36	15.6677	14.375	12.4559	64.7058	86.0739	72.8971	15.4647	74.5589	-2.25733	-4.78104	1.82501e-12	3.92281e-11	Col6a6	9	105687809	105828160	-	9166	protein_coding	collagen, type VI, alpha 6 [Source:MGI Symbol;Acc:MGI:2444259]	-	24	12	15	12	75	91	64	0.0488074	0.039371	0.0362156	0.0313697	0.163563	0.2176	0.184399
ENSMUSG00000054196	142.78	208.903	130.333	175.421	781.646	824.796	722.137	164.359	776.193	-2.25608	-4.77692	2.09455e-70	6.78328e-68	Cthrc1	15	39076932	39087121	+	1593	protein_coding	collagen triple helix repeat containing 1 [Source:MGI Symbol;Acc:MGI:1915838]	-	177	160	136	169	906	872	634	2.07115	3.0205	1.88933	2.54203	11.3689	11.9977	10.5107
ENSMUSG00000114104	5.64667	1.30565	3.83332	0	7.7647	17.0256	15.9462	2.69641	13.5788	-2.25042	-4.7582	0.00544699	0.0241383	Gm47585	13	63273600	63275911	+	2312	TEC	predicted gene, 47585 [Source:MGI Symbol;Acc:MGI:6096625]	-	7	1	4	0	9	18	14	0.056437	0.0130073	0.0382875	0	0.0778142	0.170641	0.159918
ENSMUSG00000105457	0.806667	2.61129	2.87499	5.18997	6.90195	8.51281	25.0584	2.87073	13.491	-2.24462	-4.73913	0.00582529	0.0255122	Gm43200	5	45770020	45772180	-	2161	TEC	predicted gene 43200 [Source:MGI Symbol;Acc:MGI:5663337]	-	1	2	3	5	8	9	22	0.0086258	0.0278324	0.0307221	0.0554402	0.0740013	0.0912821	0.268859
ENSMUSG00000029675	572.734	801.666	745.581	873.992	2808.23	3882.79	3939.86	748.493	3543.63	-2.24415	-4.73757	8.35136e-32	5.89669e-30	Eln	5	134702593	134747323	-	8098	protein_coding	elastin [Source:MGI Symbol;Acc:MGI:95317]	-	710	614	778	842	3255	4105	3459	1.63431	2.28016	2.12611	2.4914	8.03484	11.1105	11.2805
ENSMUSG00000102401	4.84	0	2.87499	4.15198	12.9412	7.56694	23.9194	2.96674	14.8092	-2.23916	-4.72123	0.00356431	0.0169453	Gm37864	1	165451555	165454629	-	3075	sense_intronic	predicted gene, 37864 [Source:MGI Symbol;Acc:MGI:5611092]	-	6	0	3	4	15	8	21	0.0363714	0	0.0215904	0.0311691	0.0975103	0.057022	0.180356
ENSMUSG00000115087	4.03334	0	5.74998	9.34195	24.1568	24.5925	20.5023	4.78132	23.0839	-2.2359	-4.71057	0.000219151	0.00147206	Gm48998	14	78597770	78600476	-	2707	TEC	predicted gene, 48998 [Source:MGI Symbol;Acc:MGI:6118348]	-	5	0	6	9	28	26	18	0.0344299	0	0.049051	0.0796643	0.206764	0.210515	0.175607
ENSMUSG00000030235	173.433	283.325	202.208	195.143	986.117	895.736	1101.43	213.527	994.427	-2.23304	-4.70123	2.04744e-69	6.13954e-67	Slco1c1	6	141524368	141570177	+	5186	protein_coding	solute carrier organic anion transporter family, member 1c1 [Source:MGI Symbol;Acc:MGI:1889679]	-	215	217	211	188	1143	947	967	0.772787	1.25835	0.900398	0.86863	4.40573	4.00235	4.92438
ENSMUSG00000105434	18.5533	6.52823	19.1666	6.22797	62.9803	44.4558	76.3141	12.619	61.2501	-2.23239	-4.69911	4.01345e-08	5.35913e-07	Gm43359	5	122482800	122484999	-	2200	TEC	predicted gene 43359 [Source:MGI Symbol;Acc:MGI:5663496]	-	23	5	20	6	73	47	67	0.194876	0.0683475	0.201183	0.0653489	0.663291	0.468245	0.804284
ENSMUSG00000041644	3.22667	2.61129	4.79165	1.03799	11.2157	11.3504	19.3633	2.9169	13.9765	-2.23043	-4.69275	0.00247452	0.0123874	Slc5a12	2	110597298	110647779	+	4061	protein_coding	solute carrier family 5 (sodium/glucose cotransporter), member 12 [Source:MGI Symbol;Acc:MGI:2138890]	-	4	2	5	1	13	12	17	0.0183603	0.0148106	0.0272472	0.00590033	0.0639904	0.0647659	0.110554
ENSMUSG00000114193	3.22667	3.91694	6.70831	10.3799	26.7451	19.8632	38.7266	6.05797	28.445	-2.23013	-4.69177	3.93626e-05	0.000315955	Gm48139	13	96605677	96609591	+	3915	TEC	predicted gene, 48139 [Source:MGI Symbol;Acc:MGI:6097504]	-	4	3	7	10	31	21	34	0.0190451	0.0230444	0.0395686	0.0612037	0.158283	0.117567	0.229353
ENSMUSG00000047686	1.61333	3.91694	5.74998	0	16.3921	12.2963	10.2512	2.82006	12.9799	-2.2298	-4.6907	0.00526741	0.0234882	Rtl3	X	106837082	106840644	-	2948	protein_coding	retrotransposon Gag like 3 [Source:MGI Symbol;Acc:MGI:2685221]	-	2	3	6	0	19	13	9	0.0126461	0.0306034	0.045041	0	0.128834	0.0966527	0.0806255
ENSMUSG00000031872	4.84	6.52823	2.87499	5.18997	19.8431	24.5925	22.7803	4.8583	22.4053	-2.22742	-4.68295	8.08224e-05	0.000603472	Bean1	8	104170442	104219122	+	3494	protein_coding	brain expressed, associated with Nedd4, 1 [Source:MGI Symbol;Acc:MGI:1929597]	-	6	5	3	5	23	26	20	0.0320097	0.043035	0.0190013	0.0342891	0.131586	0.163098	0.15117
ENSMUSG00000105689	0	2.61129	1.91666	7.26596	12.0784	13.2421	14.8072	2.94848	13.3759	-2.22607	-4.67856	0.00601689	0.0261813	Gm43120	3	99254698	99261285	-	667	antisense	predicted gene 43120 [Source:MGI Symbol;Acc:MGI:5663257]	-	0	2	2	7	14	14	13	0	0.0901736	0.0663573	0.251467	0.419572	0.460045	0.514725
ENSMUSG00000099616	1.61333	2.61129	3.83332	5.18997	13.8039	7.56694	25.0584	3.31198	15.4764	-2.22582	-4.67777	0.0023457	0.0118254	4932413F04Rik	9	103557090	103565891	+	2765	antisense	RIKEN cDNA 4932413F04 gene [Source:MGI Symbol;Acc:MGI:2441690]	-	2	2	4	5	16	8	22	0.0134831	0.0217525	0.0320147	0.0433296	0.115672	0.0634151	0.210128
ENSMUSG00000098113	2.42	2.61129	9.5833	5.18997	9.49019	19.8632	41.0046	4.95114	23.4527	-2.22106	-4.66235	0.000800175	0.00464296	Gm2445	13	98402095	98403083	-	989	processed_pseudogene	predicted gene 2445 [Source:MGI Symbol;Acc:MGI:3780612]	-	3	2	10	5	11	21	36	0.056543	0.0608147	0.223763	0.121139	0.222331	0.465394	0.96131
ENSMUSG00000049112	16.1333	16.9734	5.74998	12.4559	50.9019	61.4814	66.063	12.8282	59.4821	-2.22002	-4.659	2.47394e-09	3.80552e-08	Oxtr	6	112473683	112489943	-	4790	protein_coding	oxytocin receptor [Source:MGI Symbol;Acc:MGI:109147]	-	20	13	6	12	59	65	58	0.0778302	0.0816175	0.0277205	0.0600282	0.246218	0.297424	0.319779
ENSMUSG00000112944	2.42	7.83387	7.66664	1.03799	17.2549	12.2963	35.3095	4.73963	21.6202	-2.21736	-4.65041	0.000891917	0.00510336	Gm48885	13	32095279	32099175	-	3897	TEC	predicted gene, 48885 [Source:MGI Symbol;Acc:MGI:6098643]	-	3	6	8	1	20	13	31	0.0143498	0.0463016	0.0454302	0.00614864	0.10259	0.0731157	0.210082
ENSMUSG00000043461	8.87334	23.5016	7.66664	2.07599	44.8627	45.4016	51.2558	10.5294	47.1734	-2.21699	-4.64921	3.38899e-06	3.3326e-05	Sptssb	3	69819542	69859940	-	1826	protein_coding	serine palmitoyltransferase, small subunit B [Source:MGI Symbol;Acc:MGI:1913433]	-	11	18	8	2	52	48	45	0.112291	0.296447	0.0969558	0.0262445	0.569255	0.576154	0.650832
ENSMUSG00000089901	3.22667	1.30565	4.79165	2.07599	12.0784	15.1339	13.6682	2.84999	13.6268	-2.21314	-4.63684	0.00236144	0.0118907	Gm8113	14	43925390	43933411	+	2721	protein_coding	predicted gene 8113 [Source:MGI Symbol;Acc:MGI:3648791]	-	4	1	5	2	14	16	12	0.0274022	0.0110521	0.0406655	0.0176121	0.10285	0.128881	0.116469
ENSMUSG00000107115	1.61333	2.61129	9.5833	3.11398	19.8431	13.2421	26.1974	4.23048	19.7609	-2.21255	-4.63493	0.000883701	0.00506231	Gm43052	5	118687618	118689245	+	1628	TEC	predicted gene 43052 [Source:MGI Symbol;Acc:MGI:5663189]	-	2	2	10	3	23	14	23	0.0228997	0.0369446	0.135935	0.0441546	0.282408	0.188483	0.373105
ENSMUSG00000097838	3.22667	0	3.83332	2.07599	12.0784	13.2421	7.97312	2.28399	11.0979	-2.21167	-4.6321	0.00743951	0.0313006	C530050E15Rik	13	24631918	24638567	-	3837	lincRNA	RIKEN cDNA C530050E15 gene [Source:MGI Symbol;Acc:MGI:2444135]	-	4	0	4	2	14	14	7	0.0194322	0	0.0230703	0.0124896	0.0729357	0.0799713	0.0481796
ENSMUSG00000101778	2.42	7.83387	9.5833	5.18997	28.4706	31.2136	25.0584	6.25679	28.2475	-2.21066	-4.62888	2.60854e-05	0.000216908	Gm29488	1	131406812	131409213	-	2402	sense_intronic	predicted gene 29488 [Source:MGI Symbol;Acc:MGI:5580194]	-	3	6	10	5	33	33	22	0.023281	0.0751196	0.0921322	0.0498777	0.274628	0.301119	0.241884
ENSMUSG00000065037	85.5067	144.927	144.708	101.724	512.47	529.686	596.845	119.216	546.333	-2.20865	-4.62242	2.41864e-46	3.07572e-44	Rn7sk	9	78175303	78175633	-	331	misc_RNA	RNA, 7SK, nuclear [Source:MGI Symbol;Acc:MGI:103186]	-	106	111	151	98	594	560	524	5.96942	10.0849	10.0956	7.09427	35.8726	37.0816	41.8081
ENSMUSG00000033316	20.9733	9.13952	12.4583	16.6079	79.3725	61.4814	68.341	14.7948	69.7316	-2.20392	-4.6073	7.10867e-11	1.30311e-09	Galnt9	5	110544355	110621380	+	3006	protein_coding	polypeptide N-acetylgalactosaminyltransferase 9 [Source:MGI Symbol;Acc:MGI:2677965]	-	26	7	13	16	92	65	60	0.161227	0.07003	0.095706	0.127538	0.611791	0.473939	0.527132
ENSMUSG00000114373	0.806667	7.83387	1.91666	4.15198	11.2157	16.0797	20.5023	3.67729	15.9326	-2.20342	-4.60569	0.00232353	0.0117307	Gm48708	13	35773573	35776896	-	1167	antisense	predicted gene, 48708 [Source:MGI Symbol;Acc:MGI:6098351]	-	1	6	2	4	13	17	18	0.0159729	0.154616	0.0379266	0.0821294	0.222678	0.319283	0.407342
ENSMUSG00000109119	18.5533	3.91694	18.2083	7.26596	58.6666	41.6182	71.7581	11.9861	57.3476	-2.20325	-4.60516	2.15122e-07	2.59825e-06	Gm44752	7	66309195	66312499	+	3305	antisense	predicted gene 44752 [Source:MGI Symbol;Acc:MGI:5753328]	-	23	3	19	7	68	44	63	0.129721	0.0272976	0.127223	0.05075	0.411284	0.291796	0.503415
ENSMUSG00000105990	2.42	13.0565	1.91666	3.11398	25.8823	28.376	11.3902	5.12677	21.8828	-2.19218	-4.56996	0.00107392	0.0060047	Gm43307	3	159875846	159878216	+	2371	TEC	predicted gene 43307 [Source:MGI Symbol;Acc:MGI:5663444]	-	3	10	2	3	30	30	10	0.0235854	0.126836	0.0186674	0.0303179	0.252926	0.277324	0.111385
ENSMUSG00000020866	144.393	134.481	184.958	165.041	560.784	786.016	814.397	157.218	720.399	-2.19056	-4.56481	6.54562e-54	1.07423e-51	Cacna1g	11	94408391	94474198	-	10137	protein_coding	calcium channel, voltage-dependent, T type, alpha 1G subunit [Source:MGI Symbol;Acc:MGI:1201678]	-	179	103	193	159	650	831	715	0.329153	0.305565	0.42134	0.375835	1.28176	1.79676	1.86275
ENSMUSG00000082302	4.84	1.30565	1.91666	4.15198	6.90195	5.6752	30.7535	3.05357	14.4435	-2.18173	-4.53698	0.00797874	0.0332183	Gm12385	4	39767618	39768412	+	795	processed_pseudogene	predicted gene 12385 [Source:MGI Symbol;Acc:MGI:3651224]	-	6	1	2	4	8	6	27	0.140682	0.0378275	0.0556734	0.12056	0.201153	0.165418	0.896921
ENSMUSG00000100130	4.84	1.30565	0.95833	4.15198	12.0784	9.45867	18.2243	2.81399	13.2538	-2.17971	-4.53061	0.0044568	0.020394	Gm28379	9	66417746	66448496	-	3157	antisense	predicted gene 28379 [Source:MGI Symbol;Acc:MGI:5579085]	-	6	1	1	4	14	10	16	0.0354267	0.00952578	0.00700987	0.0303595	0.0886457	0.0694262	0.133845
ENSMUSG00000108812	3.22667	3.91694	0.95833	2.07599	18.1176	6.62107	9.11213	2.54448	11.2836	-2.17807	-4.52549	0.00811873	0.0337154	C130083A15Rik	7	73527266	73528725	-	1460	TEC	RIKEN cDNA C130083A15 gene [Source:MGI Symbol;Acc:MGI:3028079]	-	4	3	1	2	21	7	8	0.0510694	0.0617936	0.0151576	0.0328236	0.287522	0.105086	0.144709
ENSMUSG00000033453	544.5	648.906	607.581	543.909	2501.96	2657.89	2741.61	586.224	2633.82	-2.17231	-4.50746	4.99434e-219	2.42615e-215	Adamts15	9	30899155	30922452	-	10363	protein_coding	a disintegrin-like and metallopeptidase (reprolysin type) with thrombospondin type 1 motif, 15 [Source:MGI Symbol;Acc:MGI:2449569]	-	675	497	634	524	2900	2810	2407	1.21415	1.44227	1.35391	1.21159	5.59392	5.94318	6.13406
ENSMUSG00000037370	195.213	301.604	230.958	239.777	954.195	1211.66	1077.51	241.888	1081.12	-2.17205	-4.50664	5.34891e-74	2.03e-71	Enpp1	10	24637914	24712159	-	10257	protein_coding	ectonucleotide pyrophosphatase/phosphodiesterase 1 [Source:MGI Symbol;Acc:MGI:97370]	-	242	231	241	231	1106	1281	946	0.439794	0.677278	0.519974	0.539636	2.15545	2.73733	2.43572
ENSMUSG00000032925	133.1	263.74	171.541	149.471	701.411	824.796	885.016	179.463	803.741	-2.169	-4.49711	2.35283e-16	7.02061e-15	Itgbl1	14	123659971	123975618	+	4229	protein_coding	integrin, beta-like 1 [Source:MGI Symbol;Acc:MGI:2443439]	-	165	202	179	144	813	872	777	0.727278	1.43644	0.936699	0.815895	3.84288	4.51936	4.85222
ENSMUSG00000029322	133.1	144.927	171.541	90.3056	544.392	626.164	645.822	134.968	605.459	-2.1643	-4.48247	8.21283e-47	1.08414e-44	Plac8	5	100553725	100572245	-	1592	protein_coding	placenta-specific 8 [Source:MGI Symbol;Acc:MGI:2445289]	-	165	111	179	87	631	662	567	1.93195	2.09679	2.48825	1.30944	7.92301	9.11408	9.40584
ENSMUSG00000032243	95.9934	165.817	172.499	164.003	637.568	663.053	694.8	149.578	665.14	-2.16409	-4.48183	1.12878e-48	1.58479e-46	Itga11	9	62677826	62783982	+	5131	protein_coding	integrin alpha 11 [Source:MGI Symbol;Acc:MGI:2442114]	-	119	127	180	158	739	701	610	0.432314	0.74435	0.776346	0.737844	2.87903	2.99443	3.13968
ENSMUSG00000019933	11.2933	10.4452	14.375	16.6079	56.0784	57.6979	63.7849	13.1803	59.1871	-2.16124	-4.47299	4.54523e-10	7.62951e-09	Mrln	10	70204664	70219711	+	1180	protein_coding	myoregulin [Source:MGI Symbol;Acc:MGI:1916813]	-	14	8	15	16	65	61	56	0.221157	0.203884	0.281316	0.324898	1.10112	1.13304	1.25332
ENSMUSG00000081480	2.42	3.91694	2.87499	2.07599	13.8039	8.51281	14.8072	2.82198	12.3746	-2.1552	-4.45429	0.00406671	0.0188937	Gm13608	2	31985059	31986464	+	1406	processed_pseudogene	predicted gene 13608 [Source:MGI Symbol;Acc:MGI:3651499]	-	3	3	3	2	16	9	13	0.0397731	0.0641669	0.0472194	0.0340843	0.227478	0.140299	0.244183
ENSMUSG00000087600	4.03334	2.61129	5.74998	6.22797	25.0196	15.1339	22.7803	4.65564	20.9779	-2.15507	-4.4539	0.000246764	0.00163985	Pmepa1os	2	173276698	173278428	+	680	antisense	prostate transmembrane protein, androgen induced 1, opposite strand [Source:MGI Symbol;Acc:MGI:3650161]	-	5	2	6	6	29	16	20	0.137061	0.0884497	0.195266	0.211423	0.852498	0.515714	0.776745
ENSMUSG00000081739	2.42	10.4452	1.91666	1.03799	9.49019	27.4302	12.5292	3.95495	16.4832	-2.14723	-4.42976	0.00479317	0.0216719	Mdm4-ps	X	128261411	128267924	+	6514	processed_pseudogene	transformed mouse 3T3 cell double minute 4, pseudogene [Source:MGI Symbol;Acc:MGI:2136991]	-	3	8	2	1	11	29	11	0.00858475	0.0369332	0.00679465	0.00367842	0.0337559	0.0975772	0.0445967
ENSMUSG00000104632	1.61333	3.91694	4.79165	1.03799	10.3529	15.1339	11.3902	2.83998	12.2923	-2.14228	-4.41458	0.00537094	0.023871	Gm42909	5	12554632	12558250	+	3619	TEC	predicted gene 42909 [Source:MGI Symbol;Acc:MGI:5663046]	-	2	3	5	1	12	16	10	0.0103014	0.0249292	0.030575	0.00662096	0.0662822	0.0969012	0.0729741
ENSMUSG00000019326	15.3267	30.0298	27.7916	19.7219	82.8234	107.829	111.624	23.2175	100.759	-2.13951	-4.40613	9.49448e-14	2.32004e-12	Aoc3	11	101330605	101341938	+	4621	protein_coding	amine oxidase, copper containing 3 [Source:MGI Symbol;Acc:MGI:1306797]	-	19	23	29	19	96	114	98	0.0766428	0.149681	0.138882	0.0985206	0.415278	0.540713	0.560077
ENSMUSG00000110269	3.22667	0	3.83332	3.11398	10.3529	12.2963	12.5292	2.54349	11.7261	-2.13671	-4.39758	0.0065844	0.0282111	Gm45258	8	102780190	102781042	-	853	TEC	predicted gene 45258 [Source:MGI Symbol;Acc:MGI:5791094]	-	4	0	4	3	12	13	11	0.0874108	0	0.103776	0.0842717	0.281214	0.334035	0.340566
ENSMUSG00000103646	5.64667	2.61129	6.70831	4.15198	19.8431	19.8632	25.0584	4.77956	21.5882	-2.13461	-4.39118	0.000189259	0.00129345	Gm37706	1	177168098	177170862	-	2765	TEC	predicted gene, 37706 [Source:MGI Symbol;Acc:MGI:5610934]	-	7	2	7	4	23	21	22	0.0471907	0.0217525	0.0560257	0.0346636	0.166279	0.166465	0.210128
ENSMUSG00000066842	366.227	503.979	554.873	545.985	1918.74	2095.1	2462.55	492.766	2158.8	-2.13242	-4.38451	6.30327e-32	4.50295e-30	Hmcn1	1	150562524	150993435	-	21191	protein_coding	hemicentin 1 [Source:MGI Symbol;Acc:MGI:2685047]	-	454	386	579	526	2224	2215	2162	0.399354	0.547786	0.604661	0.594763	2.09791	2.29097	2.6944
ENSMUSG00000056947	0.806667	11.7508	7.66664	13.4939	37.9607	36.8888	31.8925	8.42951	35.5807	-2.13165	-4.38218	4.99783e-05	0.000391083	Mab21l1	3	55782510	55785001	+	2492	protein_coding	mab-21-like 1 (C. elegans) [Source:MGI Symbol;Acc:MGI:1333773]	-	1	9	8	13	44	39	28	0.00748007	0.10861	0.0710439	0.124998	0.352946	0.343016	0.296734
ENSMUSG00000103710	3.22667	7.83387	11.5	18.6839	31.9215	37.8347	64.924	10.3111	44.8934	-2.13082	-4.37968	1.04838e-05	9.42728e-05	D030062O11Rik	9	87729285	87732090	+	2806	TEC	RIKEN cDNA D030062O11 gene [Source:MGI Symbol;Acc:MGI:3641918]	-	4	6	12	18	37	40	57	0.0265721	0.0643041	0.0946408	0.153707	0.263583	0.312443	0.536469
ENSMUSG00000112881	4.84	3.91694	0	2.07599	16.3921	7.56694	11.3902	2.70823	11.7831	-2.12188	-4.35259	0.0103292	0.0412304	Gm49344	10	116566782	116568031	+	1250	TEC	predicted gene, 49344 [Source:MGI Symbol;Acc:MGI:6121539]	-	6	3	0	2	19	8	10	0.0894736	0.0721749	0	0.038338	0.303842	0.140274	0.211275
ENSMUSG00000047497	81.4734	77.0331	111.166	70.5837	345.098	378.347	392.961	85.0641	372.135	-2.12187	-4.35258	6.08655e-42	6.65928e-40	Adamts12	15	11064790	11349231	+	10921	protein_coding	a disintegrin-like and metallopeptidase (reprolysin type) with thrombospondin type 1 motif, 12 [Source:MGI Symbol;Acc:MGI:2146046]	-	101	59	116	68	400	400	345	0.17239	0.162467	0.235061	0.149196	0.732153	0.802778	0.834284
ENSMUSG00000055489	8.06667	3.91694	7.66664	5.18997	20.7059	34.0512	28.4754	6.21006	27.7442	-2.12174	-4.35218	3.58281e-05	0.00028998	Ano5	7	51511029	51598709	+	7820	protein_coding	anoctamin 5 [Source:MGI Symbol;Acc:MGI:3576659]	-	10	3	8	5	24	36	25	0.0238368	0.0115369	0.0226396	0.0153205	0.0613492	0.100901	0.0844288
ENSMUSG00000097160	3.22667	3.91694	3.83332	4.15198	15.5294	14.188	19.3633	3.78223	16.3602	-2.11771	-4.34004	0.000969731	0.00548911	A630072L19Rik	12	100941742	100949875	+	4663	antisense	RIKEN cDNA A630072L19 gene [Source:MGI Symbol;Acc:MGI:3641830]	-	4	3	4	4	18	15	17	0.01599	0.0193478	0.0189836	0.0205544	0.0771634	0.0705056	0.0962811
ENSMUSG00000058897	14.52	18.279	23.9583	17.6459	67.294	74.7235	100.233	18.6008	80.7503	-2.11769	-4.33997	1.00394e-11	1.9971e-10	Col25a1	3	130131501	130599877	+	12947	protein_coding	collagen, type XXV, alpha 1 [Source:MGI Symbol;Acc:MGI:1924268]	-	18	14	25	17	78	79	88	0.0259154	0.0325188	0.0427322	0.0314622	0.120429	0.133738	0.179503
ENSMUSG00000117130	2.42	1.30565	4.79165	1.03799	5.17647	13.2421	13.6682	2.38882	10.6956	-2.11768	-4.33997	0.012502	0.0483305	AC132460.2	17	27982392	27983158	+	767	sense_intronic	novel transcript, sense intronic to Anks1	-	3	1	5	1	6	14	12	0.0729088	0.0392085	0.144264	0.0312402	0.156372	0.400065	0.413184
ENSMUSG00000108035	2.42	10.4452	9.5833	7.26596	33.647	31.2136	28.4754	7.42861	31.112	-2.11465	-4.33084	2.20672e-05	0.000185849	Gm44021	6	148361141	148364656	-	3516	TEC	predicted gene, 44021 [Source:MGI Symbol;Acc:MGI:5690413]	-	3	8	10	7	39	33	25	0.0159047	0.0684252	0.0629413	0.0477044	0.221728	0.205714	0.18778
ENSMUSG00000106596	3.22667	1.30565	2.87499	2.07599	9.49019	7.56694	14.8072	2.37082	10.6214	-2.11174	-4.32212	0.00926867	0.0377793	Gm42822	3	136701211	136702739	+	1529	TEC	predicted gene 42822 [Source:MGI Symbol;Acc:MGI:5662959]	-	4	1	3	2	11	8	13	0.0487648	0.0196683	0.0434209	0.0313424	0.14381	0.114678	0.22454
ENSMUSG00000030116	17.7467	43.0863	41.2082	50.8618	178.588	144.718	164.018	38.2257	162.441	-2.11008	-4.31715	6.33e-16	1.81095e-14	Mfap5	6	122505845	122529290	+	3589	protein_coding	microfibrillar associated protein 5 [Source:MGI Symbol;Acc:MGI:1354387]	-	22	33	43	49	207	153	144	0.114262	0.276513	0.265143	0.327139	1.15292	0.934364	1.05961
ENSMUSG00000039209	4.84	1.30565	7.66664	9.34195	37.9607	27.4302	10.2512	5.78856	25.214	-2.10836	-4.31201	0.000577233	0.0035016	Rpl39l	16	10170226	10174911	+	831	protein_coding	ribosomal protein L39-like [Source:MGI Symbol;Acc:MGI:1915422]	-	6	1	8	9	44	29	9	0.134587	0.0361888	0.213046	0.259508	1.05841	0.764883	0.286022
ENSMUSG00000038765	91.96	151.455	112.125	165.041	570.274	487.122	605.957	130.145	554.451	-2.10435	-4.30003	1.36521e-39	1.33171e-37	Lmx1b	2	33560965	33640511	-	4880	protein_coding	LIM homeobox transcription factor 1 beta [Source:MGI Symbol;Acc:MGI:1100513]	Homeobox	114	116	117	159	661	515	532	0.435451	0.714847	0.53058	0.780705	2.70761	2.31305	2.87905
ENSMUSG00000065643	1.61333	7.83387	6.70831	2.07599	22.4313	11.3504	22.7803	4.55788	18.854	-2.09928	-4.28496	0.00147703	0.00791957	Gm25897	15	99803020	99803126	-	107	snRNA	predicted gene, 25897 [Source:MGI Symbol;Acc:MGI:5455674]	-	2	6	7	2	26	12	20	0.348418	1.68633	1.44777	0.447874	4.85729	2.45808	4.93632
ENSMUSG00000109625	2.42	6.52823	2.87499	4.15198	10.3529	13.2421	26.1974	3.9938	16.5975	-2.09248	-4.2648	0.00209149	0.0107241	3110080E11Rik	8	16912706	16916182	-	3477	TEC	RIKEN cDNA 3110080E11 gene [Source:MGI Symbol;Acc:MGI:1920469]	-	3	5	3	4	12	14	23	0.0160831	0.0432455	0.0190942	0.0275654	0.0689891	0.0882513	0.174695
ENSMUSG00000041247	10.4867	41.7806	18.2083	26.9879	103.529	104.045	93.3994	24.3659	100.325	-2.09063	-4.25935	2.06359e-10	3.58787e-09	Lamp3	16	19653378	19706375	-	3356	protein_coding	lysosomal-associated membrane protein 3 [Source:MGI Symbol;Acc:MGI:2441659]	-	13	32	19	26	120	110	82	0.0722063	0.28675	0.12529	0.185635	0.714765	0.718404	0.645282
ENSMUSG00000059022	42.7534	73.1161	77.6248	77.8496	282.117	261.059	313.23	67.836	285.469	-2.08684	-4.24816	1.40058e-28	8.25699e-27	Kcp	6	29473162	29507952	-	7807	protein_coding	kielin/chordin-like protein [Source:MGI Symbol;Acc:MGI:2141640]	-	53	56	81	75	327	276	275	0.126545	0.215714	0.229607	0.23019	0.837274	0.774859	0.930263
ENSMUSG00000048126	156.493	241.544	230.958	139.091	682.431	835.201	916.908	192.022	811.513	-2.08226	-4.23471	3.45201e-17	1.08609e-15	Col6a3	1	90765923	90843971	-	11963	protein_coding	collagen, type VI, alpha 3 [Source:MGI Symbol;Acc:MGI:88461]	-	194	185	241	134	791	883	805	0.302284	0.465058	0.445822	0.268395	1.32172	1.61778	1.77711
ENSMUSG00000032572	4.03334	9.13952	8.62497	4.15198	35.3725	18.9173	26.1974	6.48745	26.8291	-2.08214	-4.23434	9.16842e-05	0.000676258	Col6a4	9	105989454	106096783	-	8526	protein_coding	collagen, type VI, alpha 4 [Source:MGI Symbol;Acc:MGI:1915803]	-	5	7	9	4	41	20	23	0.0109315	0.0246904	0.0233605	0.0112415	0.0961264	0.0514141	0.0712426
ENSMUSG00000004552	33.88	23.5016	45.0415	20.7599	107.843	175.931	111.624	30.7958	131.799	-2.08155	-4.23262	2.42702e-13	5.67918e-12	Ctse	1	131638306	131675505	+	3170	protein_coding	cathepsin E [Source:MGI Symbol;Acc:MGI:107361]	-	42	18	47	20	125	186	98	0.24697	0.170761	0.328113	0.151175	0.788233	1.28603	0.81644
ENSMUSG00000020000	275.073	359.052	418.79	386.134	1509.8	1327.05	1700.55	359.763	1512.47	-2.07464	-4.21239	1.46404e-73	5.30748e-71	Moxd1	10	24223517	24302790	+	3198	protein_coding	monooxygenase, DBH-like 1 [Source:MGI Symbol;Acc:MGI:1921582]	-	341	275	437	372	1750	1403	1493	1.9876	2.58601	3.02404	2.78724	10.9386	9.61562	12.3293
ENSMUSG00000095576	5.64667	9.13952	7.66664	3.11398	24.1568	24.5925	30.7535	6.3917	26.5009	-2.06978	-4.19824	6.19959e-05	0.000475171	Fmo6	1	162916551	162937515	-	1957	protein_coding	flavin containing monooxygenase 6 [Source:MGI Symbol;Acc:MGI:2681841]	-	7	7	8	3	28	26	27	0.0666747	0.107568	0.0904657	0.0367316	0.286003	0.291193	0.36436
ENSMUSG00000052974	8.06667	3.91694	18.2083	2.07599	25.0196	30.2678	48.9777	8.06697	34.755	-2.0689	-4.19566	0.000188072	0.00128787	Cyp2f2	7	27119909	27133660	+	2025	protein_coding	cytochrome P450, family 2, subfamily f, polypeptide 2 [Source:MGI Symbol;Acc:MGI:88608]	-	10	3	19	2	29	32	43	0.0920511	0.0445524	0.207641	0.0236654	0.286271	0.346356	0.560791
ENSMUSG00000108780	3.22667	3.91694	6.70831	2.07599	18.1176	9.45867	22.7803	3.98198	16.7855	-2.0676	-4.19187	0.00204636	0.010526	5430434F05Rik	6	83417440	83420992	-	3553	TEC	RIKEN cDNA 5430434F05 gene [Source:MGI Symbol;Acc:MGI:1925345]	-	4	3	7	2	21	10	20	0.0209855	0.0253923	0.0436001	0.0134879	0.118149	0.0616883	0.148659
ENSMUSG00000113041	11.2933	6.52823	8.62497	3.11398	42.2745	29.3219	22.7803	7.39013	31.4589	-2.06648	-4.18865	4.09707e-05	0.000327887	Gm48302	13	75727279	75729162	+	1884	sense_intronic	predicted gene, 48302 [Source:MGI Symbol;Acc:MGI:6097746]	-	14	5	9	3	49	31	20	0.138516	0.0798113	0.105717	0.0381549	0.519899	0.360644	0.280354
ENSMUSG00000044548	51.6267	137.093	91.9997	87.1916	320.941	423.749	403.212	91.9777	382.634	-2.06577	-4.18658	5.41312e-10	8.95635e-09	Dact1	12	71309884	71320107	+	3761	protein_coding	dishevelled-binding antagonist of beta-catenin 1 [Source:MGI Symbol;Acc:MGI:1891740]	-	64	105	96	84	372	448	354	0.317198	0.839578	0.564875	0.535162	1.97717	2.61079	2.48575
ENSMUSG00000036136	12.9067	16.9734	13.4166	8.30396	62.1176	44.4558	53.5338	12.9002	53.369	-2.06331	-4.17943	2.11697e-08	2.90503e-07	Fam110c	12	31073861	31080251	+	3088	protein_coding	family with sequence similarity 110, member C [Source:MGI Symbol;Acc:MGI:1918813]	-	16	13	14	8	72	47	47	0.0965821	0.126602	0.100331	0.0620758	0.466079	0.333594	0.401955
ENSMUSG00000033491	110.513	194.541	137.041	150.509	545.254	623.327	665.186	148.151	611.256	-2.06094	-4.17258	8.50133e-46	1.05892e-43	Prss35	9	86743649	86758443	+	3444	protein_coding	protease, serine 35 [Source:MGI Symbol;Acc:MGI:2444800]	-	137	149	143	145	632	659	584	0.7415	1.30106	0.918877	1.00882	3.66824	4.19392	4.47824
ENSMUSG00000102760	0.806667	3.91694	6.70831	1.03799	8.62744	10.4045	19.3633	3.11748	12.7984	-2.05344	-4.15096	0.0106121	0.0421722	Gm37258	1	182006060	182007686	-	1627	TEC	predicted gene, 37258 [Source:MGI Symbol;Acc:MGI:5610486]	-	1	3	7	1	10	11	17	0.0114569	0.0554509	0.0952128	0.0147273	0.122862	0.148185	0.275943
ENSMUSG00000028262	4.03334	13.0565	14.375	14.5319	37.098	44.4558	59.2289	11.4992	46.9275	-2.05307	-4.14989	1.55622e-06	1.63013e-05	Clca3a2	3	144796559	144819494	-	3974	protein_coding	chloride channel accessory 3A2 [Source:MGI Symbol;Acc:MGI:1931471]	-	5	10	15	14	43	47	52	0.0234529	0.0756741	0.0835311	0.084413	0.216294	0.25922	0.345567
ENSMUSG00000082192	42.7534	28.7242	40.2499	55.0137	168.235	191.065	164.018	41.6853	174.44	-2.05252	-4.14829	8.16122e-22	3.47768e-20	Gm14719	X	49660960	49661299	+	340	processed_pseudogene	predicted gene 14719 [Source:MGI Symbol;Acc:MGI:3705771]	-	53	22	42	53	195	202	144	2.9057	1.94589	2.73373	3.73514	11.4646	13.0218	11.1851
ENSMUSG00000102621	5.64667	3.91694	3.83332	4.15198	17.2549	13.2421	25.0584	4.38723	18.5185	-2.05222	-4.14742	0.000814467	0.00472138	Gm37674	1	194669673	194671506	+	1834	TEC	predicted gene, 37674 [Source:MGI Symbol;Acc:MGI:5610902]	-	7	3	4	4	20	14	22	0.0711463	0.0491923	0.0482664	0.0522601	0.217989	0.167312	0.316797
ENSMUSG00000109896	4.84	6.52823	3.83332	7.26596	18.1176	17.0256	34.1705	5.61688	23.1046	-2.04781	-4.13477	0.000293156	0.00191154	Gm31409	9	91922664	91961118	-	710	lincRNA	predicted gene, 31409 [Source:MGI Symbol;Acc:MGI:5590568]	-	6	5	4	7	21	18	30	0.157524	0.211781	0.124677	0.236238	0.591242	0.555664	1.11589
ENSMUSG00000105975	4.84	6.52823	7.66664	4.15198	18.1176	20.8091	33.0315	5.79671	23.9861	-2.04776	-4.13464	0.000181099	0.00124468	Gm42609	3	55377457	55403122	-	3942	antisense	predicted gene 42609 [Source:MGI Symbol;Acc:MGI:5662746]	-	6	5	8	4	21	22	29	0.0283719	0.0381442	0.0449115	0.0243138	0.10649	0.122322	0.194285
ENSMUSG00000093721	0	2.61129	6.70831	7.26596	16.3921	16.0797	18.2243	4.14639	16.8987	-2.04509	-4.12698	0.00421049	0.0194205	Gm3896	9	37015758	37020671	+	4094	antisense	predicted gene 3896 [Source:MGI Symbol;Acc:MGI:3782069]	-	0	2	7	7	19	17	16	0	0.0146912	0.0378386	0.0409694	0.0927705	0.0910121	0.103212
ENSMUSG00000052316	8.06667	5.22258	0.95833	2.07599	8.62744	19.8632	22.7803	4.08089	17.0903	-2.03769	-4.10588	0.00427192	0.0196554	Lrrc15	16	30269302	30283256	-	5310	protein_coding	leucine rich repeat containing 15 [Source:MGI Symbol;Acc:MGI:1921738]	-	10	4	1	2	10	21	20	0.0351042	0.0226538	0.00416764	0.00902495	0.0376452	0.0866808	0.0994702
ENSMUSG00000025776	114.547	306.827	169.624	249.119	797.176	817.229	959.052	210.029	857.819	-2.0338	-4.09483	1.4774e-08	2.0647e-07	Crispld1	1	17727045	17766344	+	4515	protein_coding	cysteine-rich secretory protein LCCL domain containing 1 [Source:MGI Symbol;Acc:MGI:1934666]	-	142	235	177	240	924	864	842	0.586252	1.56526	0.867561	1.27369	4.0909	4.19425	4.92506
ENSMUSG00000049687	48.4	36.5581	44.0832	33.2158	152.706	160.797	190.216	40.5643	167.906	-2.03174	-4.08897	1.19425e-21	5.00124e-20	Pheta2	15	82338942	82345743	+	3311	protein_coding	PH domain containing endocytic trafficking adaptor 2 [Source:MGI Symbol;Acc:MGI:2443609]	-	60	28	46	32	177	170	167	0.337789	0.254316	0.307456	0.23158	1.06861	1.12535	1.33203
ENSMUSG00000102594	6.45334	1.30565	5.74998	7.26596	25.8823	24.5925	14.8072	5.19373	21.7607	-2.03025	-4.08476	0.000498303	0.00308128	Gm38381	1	168348534	168350808	-	2275	TEC	predicted gene, 38381 [Source:MGI Symbol;Acc:MGI:5611609]	-	8	1	6	7	30	26	13	0.0655485	0.0132189	0.0583653	0.0737269	0.263599	0.25049	0.15091
ENSMUSG00000107362	3.22667	18.279	3.83332	1.03799	30.196	26.4843	19.3633	6.59425	25.3479	-2.03016	-4.08451	0.00171455	0.00901598	Gm40309	5	65541929	65543680	+	1752	TEC	predicted gene, 40309 [Source:MGI Symbol;Acc:MGI:5623194]	-	4	14	4	1	35	28	17	0.0425579	0.240308	0.0505255	0.0136765	0.399336	0.350285	0.256255
ENSMUSG00000106636	7.26	13.0565	9.5833	3.11398	37.098	29.3219	31.8925	8.25344	32.7708	-2.01925	-4.05374	2.17884e-05	0.000183757	Gm43813	5	123406487	123411864	+	5378	processed_transcript	predicted gene 43813 [Source:MGI Symbol;Acc:MGI:5663950]	-	9	10	10	3	43	31	28	0.0311943	0.0559184	0.0411494	0.0133663	0.159828	0.126339	0.137497
ENSMUSG00000032735	9.68001	3.91694	12.4583	10.3799	23.2941	43.5099	46.6997	9.1088	37.8346	-2.01681	-4.04689	1.27446e-05	0.000112894	Ablim3	18	61799395	61911852	-	4560	protein_coding	actin binding LIM protein family, member 3 [Source:MGI Symbol;Acc:MGI:2442582]	-	12	3	13	10	27	46	41	0.0490535	0.0197848	0.0630904	0.0525466	0.118359	0.221101	0.237452
ENSMUSG00000108394	5.64667	6.52823	8.62497	11.4179	40.549	28.376	27.3364	8.05445	32.0871	-2.00474	-4.01317	1.91829e-05	0.000163658	Gm45477	3	90311518	90317015	+	5498	TEC	predicted gene 45477 [Source:MGI Symbol;Acc:MGI:5791313]	-	7	5	9	11	47	30	24	0.0237327	0.0273489	0.0362262	0.0479399	0.170882	0.119595	0.115283
ENSMUSG00000103907	17.7467	19.5847	21.0833	17.6459	91.4509	34.9971	102.512	19.0151	76.3198	-2.0038	-4.01055	6.00386e-08	7.85287e-07	Gm37498	3	50400282	50404283	-	4002	TEC	predicted gene, 37498 [Source:MGI Symbol;Acc:MGI:5610726]	-	22	15	22	17	106	37	90	0.102471	0.112717	0.121655	0.101784	0.52946	0.202639	0.593913
ENSMUSG00000036040	0.806667	7.83387	4.79165	2.07599	8.62744	19.8632	15.9462	3.87704	14.8123	-2.00309	-4.00857	0.00670891	0.0286536	Adamtsl2	2	27079379	27108981	+	7993	protein_coding	ADAMTS-like 2 [Source:MGI Symbol;Acc:MGI:1925044]	-	1	6	5	2	10	21	14	0.00233208	0.0225744	0.0138435	0.00599556	0.0250089	0.0575847	0.0462568
ENSMUSG00000036596	224.253	287.242	328.707	293.753	1042.2	1133.15	1223.3	283.489	1132.88	-2.00232	-4.00644	6.04398e-77	2.48817e-74	Cpz	5	35502218	35525698	-	2245	protein_coding	carboxypeptidase Z [Source:MGI Symbol;Acc:MGI:88487]	-	278	220	343	283	1208	1198	1074	2.30825	2.94701	3.38113	3.0205	10.7561	11.696	12.6341
ENSMUSG00000113878	3.22667	2.61129	2.87499	5.18997	11.2157	10.4045	20.5023	3.47573	14.0408	-1.99797	-3.99437	0.00439317	0.0201522	Gm19045	12	71203594	71205444	-	1193	processed_pseudogene	predicted gene, 19045 [Source:MGI Symbol;Acc:MGI:5011230]	-	4	2	3	5	13	11	18	0.0624991	0.0504156	0.05565	0.100424	0.217825	0.202092	0.398464
ENSMUSG00000085500	9.68001	13.0565	16.2916	7.26596	55.2156	29.3219	53.5338	11.5735	46.0238	-1.99691	-3.99144	1.74739e-06	1.81276e-05	Gm16976	14	44858671	44974944	+	5730	transcribed_unprocessed_pseudogene	predicted gene, 16976 [Source:MGI Symbol;Acc:MGI:4439900]	-	12	10	17	7	64	31	47	0.0390374	0.0524832	0.0656567	0.029272	0.22327	0.118578	0.216621
ENSMUSG00000097088	1.61333	0	9.5833	4.15198	12.9412	17.0256	17.0853	3.83715	15.684	-1.99502	-3.98621	0.00716399	0.0302988	Gm26615	4	133085474	133089146	+	3201	lincRNA	predicted gene, 26615 [Source:MGI Symbol;Acc:MGI:5477109]	-	2	0	10	4	15	18	15	0.0116466	0	0.0691352	0.0299422	0.093672	0.123249	0.123755
ENSMUSG00000104427	0.806667	14.3621	3.83332	2.07599	16.3921	13.2421	29.6144	5.26952	19.7496	-1.99247	-3.97916	0.0057854	0.0253558	Gm38368	1	165379519	165380853	+	1335	TEC	predicted gene, 38368 [Source:MGI Symbol;Acc:MGI:5611596]	-	1	11	4	2	19	14	26	0.0139628	0.247792	0.0663076	0.035897	0.284496	0.22985	0.514339
ENSMUSG00000109709	4.03334	3.91694	8.62497	4.15198	13.8039	23.6467	25.0584	5.18181	20.8363	-1.9906	-3.97402	0.000697047	0.00411836	Gm45290	8	91528835	91532724	-	3890	TEC	predicted gene 45290 [Source:MGI Symbol;Acc:MGI:5791126]	-	5	3	9	4	16	25	22	0.0239593	0.0231925	0.0512009	0.0246388	0.0822194	0.14086	0.149359
ENSMUSG00000108714	1.61333	0	12.4583	5.18997	18.1176	19.8632	20.5023	4.8154	19.4944	-1.98714	-3.96451	0.0047213	0.0213867	Gm21057	7	80062710	80075267	-	1009	antisense	predicted gene, 21057 [Source:MGI Symbol;Acc:MGI:5434414]	-	2	0	13	5	21	21	18	0.0369482	0	0.285126	0.118738	0.416037	0.456169	0.471128
ENSMUSG00000094526	6.45334	3.91694	2.87499	1.03799	9.49019	11.3504	22.7803	3.57081	14.5403	-1.98324	-3.9538	0.00652267	0.0280108	Gm21451	14	69390854	69480287	+	2775	unprocessed_pseudogene	predicted gene, 21451 [Source:MGI Symbol;Acc:MGI:5434806]	-	8	3	3	1	11	12	20	0.0537379	0.0325112	0.0239245	0.00863468	0.0792381	0.0947799	0.190338
ENSMUSG00000001506	15087.1	19963.3	19774.2	20203.5	69720.9	72629.4	79623	18757	73991.1	-1.98	-3.94494	7.98692e-60	1.79624e-57	Col1a1	11	94936224	94953042	+	6563	protein_coding	collagen, type I, alpha 1 [Source:MGI Symbol;Acc:MGI:88467]	-	18703	15290	20634	19464	80813	76786	69905	53.1206	70.0616	69.577	71.0623	246.14	256.435	281.296
ENSMUSG00000104503	9.68001	5.22258	7.66664	5.18997	33.647	30.2678	19.3633	6.9398	27.7594	-1.97707	-3.93692	8.73854e-05	0.000648291	Gm37738	1	84819968	84824683	-	4716	TEC	predicted gene, 37738 [Source:MGI Symbol;Acc:MGI:5610966]	-	12	4	8	5	39	32	17	0.0474309	0.0255071	0.0375406	0.0254042	0.165308	0.148722	0.095199
ENSMUSG00000069609	28.2333	10.4452	16.2916	30.1019	111.294	79.4529	63.7849	21.268	84.8439	-1.97494	-3.93111	5.66915e-09	8.31509e-08	Cd300ld4	11	115020728	115027012	-	852	protein_coding	CD300 molecule like family member D4 [Source:MGI Symbol;Acc:MGI:3702658]	-	35	8	17	29	129	84	56	0.765742	0.282375	0.441564	0.815582	3.02659	2.16091	1.73582
ENSMUSG00000000402	66.1467	108.369	68.9998	74.7356	267.451	295.111	364.485	79.5627	309.016	-1.97422	-3.92915	8.04814e-28	4.58876e-26	Egfl6	X	166523007	166585720	-	2704	protein_coding	EGF-like-domain, multiple 6 [Source:MGI Symbol;Acc:MGI:1858599]	-	82	83	72	72	310	312	320	0.565277	0.923095	0.589265	0.638021	2.29171	2.52898	3.12536
ENSMUSG00000113326	5.64667	9.13952	13.4166	10.3799	37.098	31.2136	44.4217	9.64569	37.5778	-1.96989	-3.91739	5.92886e-06	5.6099e-05	Gm47586	13	63244221	63246248	+	2028	TEC	predicted gene, 47586 [Source:MGI Symbol;Acc:MGI:6096627]	-	7	7	14	10	43	33	39	0.0643404	0.103802	0.152772	0.118152	0.423843	0.356651	0.507872
ENSMUSG00000062275	5.64667	11.7508	4.79165	12.4559	32.7843	27.4302	38.7266	8.66127	32.9803	-1.96378	-3.90082	3.09004e-05	0.000253133	Fbxw24	9	109601116	109626057	-	1488	protein_coding	F-box and WD-40 domain protein 24 [Source:MGI Symbol;Acc:MGI:3646659]	-	7	9	5	12	38	29	34	0.0876898	0.181892	0.0743621	0.193236	0.510487	0.427162	0.603439
ENSMUSG00000105842	4.03334	2.61129	2.87499	9.34195	15.5294	22.7008	17.0853	4.71539	18.4385	-1.96104	-3.89342	0.00168859	0.00890449	Gm43329	3	105766966	105770197	-	3232	sense_intronic	predicted gene 43329 [Source:MGI Symbol;Acc:MGI:5663466]	-	5	2	3	9	18	24	15	0.0288372	0.0186095	0.0205416	0.0667238	0.111328	0.162756	0.122568
ENSMUSG00000106940	3.22667	3.91694	11.5	8.30396	25.0196	19.8632	34.1705	6.73688	26.3511	-1.9582	-3.88578	0.000305479	0.00198337	Gm42930	5	121181737	121184996	-	3260	TEC	predicted gene 42930 [Source:MGI Symbol;Acc:MGI:5663067]	-	4	3	12	8	29	21	30	0.0228716	0.0276744	0.0814607	0.0588006	0.177822	0.141189	0.243031
ENSMUSG00000111593	3.22667	9.13952	9.5833	10.3799	26.7451	30.2678	35.3095	8.08236	30.7741	-1.95612	-3.88016	5.30854e-05	0.000412473	Gm48742	9	41405374	41532087	-	2184	lincRNA	predicted gene, 48742 [Source:MGI Symbol;Acc:MGI:6098410]	-	4	7	10	10	31	32	31	0.0341398	0.0963875	0.101329	0.109713	0.283735	0.321141	0.374858
ENSMUSG00000039883	12.1	14.3621	20.1249	21.7979	61.2548	84.1822	52.3948	17.0962	65.9439	-1.95465	-3.87622	9.77347e-09	1.39722e-07	Lrrc17	5	21543559	21575904	+	3608	protein_coding	leucine rich repeat containing 17 [Source:MGI Symbol;Acc:MGI:1921761]	-	15	11	21	21	71	89	46	0.0774959	0.0916856	0.128806	0.139464	0.393365	0.540656	0.336704
ENSMUSG00000098915	54.0467	49.6145	68.9998	60.2037	205.333	221.333	254.001	58.2162	226.889	-1.95397	-3.87439	4.82306e-27	2.66851e-25	Rpl15-ps2	9	72060937	72061549	+	613	processed_pseudogene	ribosomal protein L15, pseudogene 2 [Source:MGI Symbol;Acc:MGI:3648255]	-	67	38	72	58	238	234	223	2.03736	1.86422	2.5993	2.26713	7.76105	8.36668	9.60731
ENSMUSG00000104476	8.06667	6.52823	7.66664	11.4179	32.7843	17.0256	48.9777	8.41987	32.9292	-1.95341	-3.8729	8.12728e-05	0.000606463	Gm38211	1	45485836	45493052	-	7217	TEC	predicted gene, 38211 [Source:MGI Symbol;Acc:MGI:5611439]	-	10	5	8	11	38	18	43	0.0258284	0.0208348	0.0245312	0.0365212	0.105252	0.0546656	0.157351
ENSMUSG00000040584	294.433	455.67	445.624	483.706	1587.45	1495.42	1781.42	419.858	1621.43	-1.95146	-3.86767	4.95956e-24	2.39488e-22	Abcb1a	5	8660077	8748575	+	5480	protein_coding	ATP-binding cassette, sub-family B (MDR/TAP), member 1A [Source:MGI Symbol;Acc:MGI:97570]	-	365	349	465	466	1840	1581	1564	1.24156	1.91523	1.87783	2.03758	6.71184	6.32338	7.53726
ENSMUSG00000088185	4.84	0	10.5416	1.03799	8.62744	16.0797	25.0584	4.10491	16.5885	-1.94892	-3.86085	0.0124217	0.0480607	Scarna2	3	108554338	108554751	-	414	scaRNA	small Cajal body-specific RNA 2 [Source:MGI Symbol;Acc:MGI:3819484]	-	6	0	11	1	10	17	22	0.27015	0	0.588	0.0578774	0.482841	0.900008	1.40339
ENSMUSG00000103427	6.45334	7.83387	4.79165	18.6839	25.8823	35.943	46.6997	9.44069	36.175	-1.94413	-3.84806	7.01541e-05	0.000531827	Gm37534	1	137949422	137954643	+	5222	TEC	predicted gene, 37534 [Source:MGI Symbol;Acc:MGI:5610762]	-	8	6	5	18	30	38	41	0.0285566	0.0345533	0.0211894	0.0825933	0.114839	0.159494	0.20735
ENSMUSG00000078190	57.2734	83.5613	100.625	89.2676	323.529	263.897	362.207	82.6817	316.544	-1.94338	-3.84605	1.74413e-26	9.41405e-25	Dnm3os	1	162217623	162225550	+	7928	antisense	dynamin 3, opposite strand [Source:MGI Symbol;Acc:MGI:3052332]	-	71	64	105	86	375	279	318	0.166935	0.242768	0.293096	0.259923	0.945522	0.771327	1.0593
ENSMUSG00000106166	2.42	5.22258	1.91666	7.26596	11.2157	11.3504	25.0584	4.2063	15.8748	-1.94004	-3.83718	0.00507439	0.0227654	Gm43484	3	37488827	37494792	+	5966	TEC	predicted gene 43484 [Source:MGI Symbol;Acc:MGI:5663621]	-	3	4	2	7	13	12	22	0.00937329	0.0201629	0.00741876	0.0281141	0.0435576	0.0440855	0.0973861
ENSMUSG00000086269	8.87334	3.91694	5.74998	2.07599	25.8823	17.9715	17.0853	5.15406	20.313	-1.93979	-3.83651	0.00115996	0.00641938	Tmcc3os	10	94567828	94612084	-	2912	antisense	transmembrane and coiled coil domains 3, opposite strand [Source:MGI Symbol;Acc:MGI:3801736]	-	11	3	6	2	30	19	15	0.0704134	0.0309817	0.0455979	0.0164569	0.205937	0.143008	0.136037
ENSMUSG00000091523	8.87334	6.52823	5.74998	2.07599	15.5294	22.7008	29.6144	5.80688	22.6149	-1.93434	-3.82205	0.000728005	0.0042763	AU040972	11	79481719	79484031	-	1042	antisense	expressed sequence AU040972 [Source:MGI Symbol;Acc:MGI:2144426]	-	11	5	6	2	18	24	26	0.196779	0.144304	0.127429	0.0459909	0.34531	0.504826	0.658966
ENSMUSG00000110928	2.42	2.61129	3.83332	4.15198	5.17647	15.1339	17.0853	3.25415	12.4652	-1.92596	-3.79989	0.010844	0.0429743	Gm48114	9	40363217	40366902	-	3686	TEC	predicted gene, 48114 [Source:MGI Symbol;Acc:MGI:6097467]	-	3	2	4	4	6	16	15	0.0151712	0.0163174	0.0240154	0.0260024	0.0325387	0.0951399	0.107471
ENSMUSG00000034127	4.03334	26.1129	8.62497	7.26596	36.2353	38.7806	50.1167	11.5093	41.7109	-1.92275	-3.79146	9.11536e-05	0.000672753	Tspan8	10	115816832	115849893	+	1702	protein_coding	tetraspanin 8 [Source:MGI Symbol;Acc:MGI:2384918]	-	5	20	9	7	42	41	44	0.0547601	0.353383	0.117022	0.098548	0.49328	0.527986	0.682732
ENSMUSG00000116716	2.42	9.13952	11.5	4.15198	26.7451	22.7008	26.1974	6.80287	25.2144	-1.92261	-3.79108	0.000463178	0.00289355	AC154691.1	16	95297356	95301661	-	699	antisense	novel transcript, antisense to Kcnj15	-	3	7	12	4	31	24	23	0.0800015	0.301159	0.379917	0.137117	0.88652	0.752544	0.868976
ENSMUSG00000054958	26.62	50.9202	52.7082	35.2918	174.274	136.205	152.628	41.385	154.369	-1.91901	-3.78164	1.0233e-15	2.86678e-14	Nt5c1a	4	123201504	123216275	+	1220	protein_coding	5'-nucleotidase, cytosolic IA [Source:MGI Symbol;Acc:MGI:2155700]	-	33	39	55	34	202	144	134	0.504206	0.961347	0.997671	0.667772	3.30975	2.58702	2.9007
ENSMUSG00000104064	12.1	11.7508	11.5	9.34195	36.2353	33.1054	58.0899	11.1732	42.4768	-1.91588	-3.77345	2.66294e-06	2.66722e-05	Gm37956	X	103771646	103773655	-	2010	TEC	predicted gene, 37956 [Source:MGI Symbol;Acc:MGI:5611184]	-	15	9	12	9	42	35	51	0.139107	0.134655	0.13212	0.107289	0.417693	0.381654	0.670087
ENSMUSG00000113665	3.22667	6.52823	16.2916	10.3799	32.7843	24.5925	45.5607	9.10662	34.3125	-1.91335	-3.76682	0.000146906	0.00103355	Gm47603	13	63253024	63255564	-	2541	TEC	predicted gene, 47603 [Source:MGI Symbol;Acc:MGI:6096658]	-	4	5	17	10	38	26	40	0.0293433	0.0591753	0.148057	0.0942985	0.298939	0.224268	0.415731
ENSMUSG00000034452	9.68001	2.61129	8.62497	3.11398	18.9804	33.1054	18.2243	6.00756	23.4367	-1.91306	-3.76608	0.000910902	0.00519486	Slc24a1	9	64922861	64951607	-	5213	protein_coding	solute carrier family 24 (sodium/potassium/calcium exchanger), member 1 [Source:MGI Symbol;Acc:MGI:2384871]	-	12	2	9	3	22	35	16	0.0429089	0.0115377	0.0382067	0.0137893	0.0843605	0.147156	0.0810568
ENSMUSG00000103937	12.1	5.22258	10.5416	5.18997	33.647	23.6467	38.7266	8.26355	32.0068	-1.91045	-3.75926	6.31862e-05	0.000482771	Gm37186	16	4170776	4173636	-	2861	TEC	predicted gene, 37186 [Source:MGI Symbol;Acc:MGI:5610414]	-	15	4	11	5	39	25	34	0.0977299	0.0420453	0.0850863	0.0418756	0.27249	0.191523	0.313847
ENSMUSG00000082990	7.26	1.30565	9.5833	11.4179	27.6078	22.7008	35.3095	7.39172	28.5394	-1.90884	-3.75507	0.000229727	0.00153588	Gm14052	2	132099869	132100899	+	1031	processed_pseudogene	predicted gene 14052 [Source:MGI Symbol;Acc:MGI:3650009]	-	9	1	10	11	32	24	31	0.162719	0.0291687	0.214648	0.255649	0.620434	0.510212	0.794073
ENSMUSG00000105818	3.22667	2.61129	10.5416	1.03799	17.2549	19.8632	12.5292	4.3544	16.5491	-1.90735	-3.75119	0.0062168	0.0269358	Gm43256	3	104187103	104190193	-	3091	sense_intronic	predicted gene 43256 [Source:MGI Symbol;Acc:MGI:5663393]	-	4	2	11	1	20	21	11	0.0241221	0.0194584	0.078755	0.00775194	0.129341	0.148908	0.0939834
ENSMUSG00000108574	4.84	2.61129	8.62497	9.34195	23.2941	27.4302	21.6413	6.35456	24.1219	-1.90722	-3.75086	0.000358595	0.00229874	Gm44981	6	91711336	91713278	-	1943	TEC	predicted gene 44981 [Source:MGI Symbol;Acc:MGI:5753557]	-	6	2	9	9	27	29	19	0.0575615	0.0309551	0.102507	0.110989	0.277776	0.327132	0.258249
ENSMUSG00000110442	2.42	9.13952	15.3333	5.18997	31.0588	16.0797	42.1436	8.02069	29.7607	-1.90537	-3.74606	0.000795441	0.0046223	Gm45804	8	94273426	94276860	+	3435	TEC	predicted gene 45804 [Source:MGI Symbol;Acc:MGI:5804919]	-	3	7	16	5	36	17	37	0.0162798	0.0612839	0.103081	0.0348781	0.209498	0.108473	0.284467
ENSMUSG00000093880	8.87334	10.4452	20.1249	20.7599	47.4509	66.2107	54.6728	15.0508	56.1115	-1.89858	-3.72846	3.34423e-07	3.88837e-06	Tmem181c-ps	17	6613753	6639790	-	1386	unprocessed_pseudogene	transmembrane protein 181C, pseudogene [Source:MGI Symbol;Acc:MGI:3780993]	-	11	8	21	20	55	70	48	0.147939	0.173581	0.335306	0.345761	0.793238	1.10696	0.914609
ENSMUSG00000040488	633.234	861.726	841.414	918.626	2713.33	3026.78	3338.46	813.75	3026.19	-1.89615	-3.72217	7.42372e-38	6.72816e-36	Ltbp4	7	27305136	27337692	-	6463	protein_coding	latent transforming growth factor beta binding protein 4 [Source:MGI Symbol;Acc:MGI:1321395]	-	785	660	878	885	3145	3200	2931	2.26407	3.07104	3.00639	3.28109	9.72726	10.8521	11.9768
ENSMUSG00000106451	5.64667	6.52823	5.74998	2.07599	13.8039	17.0256	25.0584	5.00022	18.6293	-1.89264	-3.71314	0.00179974	0.00941098	Gm42934	5	101956607	101957951	+	1345	TEC	predicted gene 42934 [Source:MGI Symbol;Acc:MGI:5663071]	-	7	5	6	2	16	18	22	0.0970129	0.111795	0.0987219	0.0356301	0.237795	0.293324	0.431974
ENSMUSG00000085925	9.68001	3.91694	6.70831	16.6079	30.196	38.7806	35.3095	9.22829	34.762	-1.89085	-3.70854	4.78831e-05	0.000376508	Rtl1	12	109589193	109600330	-	6358	protein_coding	retrotransposon Gaglike 1 [Source:MGI Symbol;Acc:MGI:2656842]	-	12	3	7	16	35	41	31	0.0351815	0.0141898	0.0243648	0.0602988	0.11004	0.141339	0.128765
ENSMUSG00000004655	4303.57	5157.3	5233.44	6441.8	18957.9	18391.4	21311	5284.03	19553.5	-1.88782	-3.70076	2.29601e-35	1.92303e-33	Aqp1	6	55336432	55348555	+	2627	protein_coding	aquaporin 1 [Source:MGI Symbol;Acc:MGI:103201]	-	5335	3950	5461	6206	21974	19444	18710	37.8554	45.2181	46.0041	56.6058	167.207	162.227	188.092
ENSMUSG00000085125	0	7.83387	5.74998	6.22797	14.6667	14.188	23.9194	4.95296	17.5913	-1.88164	-3.68494	0.0065303	0.0280337	Gm16070	1	17676027	17727646	-	8345	antisense	predicted gene 16070 [Source:MGI Symbol;Acc:MGI:3801761]	-	0	6	6	6	17	15	21	0	0.0216222	0.0159114	0.017228	0.0407218	0.039397	0.0664585
ENSMUSG00000107583	5.64667	2.61129	5.74998	6.22797	27.6078	14.188	14.8072	5.05898	18.8677	-1.88002	-3.68079	0.00182285	0.00951583	Gm44104	6	99658442	99662218	-	3777	TEC	predicted gene, 44104 [Source:MGI Symbol;Acc:MGI:5690496]	-	7	2	6	6	32	15	13	0.0345466	0.0159242	0.0351551	0.0380639	0.169359	0.0870447	0.0908979
ENSMUSG00000028031	13.7133	45.6976	45.9999	32.1778	108.706	118.233	146.933	34.3972	124.624	-1.87892	-3.67799	6.61518e-10	1.08199e-08	Dkk2	3	132085292	132180304	+	3705	protein_coding	dickkopf WNT signaling pathway inhibitor 2 [Source:MGI Symbol;Acc:MGI:1890663]	-	17	35	48	31	126	125	129	0.0855292	0.284089	0.286707	0.200485	0.679808	0.739469	0.919515
ENSMUSG00000028024	201.667	233.71	307.624	285.449	943.842	883.44	998.918	257.112	942.067	-1.87444	-3.6666	5.44659e-57	1.04167e-54	Enpep	3	129269175	129332720	-	4706	protein_coding	glutamyl aminopeptidase [Source:MGI Symbol;Acc:MGI:106645]	-	250	179	321	275	1094	934	877	0.990244	1.14387	1.50952	1.4002	4.64697	4.35004	4.92159
ENSMUSG00000112411	0	3.91694	13.4166	6.22797	26.7451	10.4045	27.3364	5.89038	21.4953	-1.87355	-3.66434	0.00915288	0.0373869	Gm19337	10	63250932	63252515	+	1584	TEC	predicted gene, 19337 [Source:MGI Symbol;Acc:MGI:5011522]	-	0	3	14	6	31	11	24	0	0.0569562	0.195595	0.0907623	0.391211	0.152207	0.400141
ENSMUSG00000028584	8.06667	7.83387	0	6.22797	15.5294	12.2963	33.0315	5.53213	20.2857	-1.87353	-3.66428	0.00565481	0.0248912	Lrrc38	4	143349757	143371032	+	2324	protein_coding	leucine rich repeat containing 38 [Source:MGI Symbol;Acc:MGI:2442845]	-	10	6	0	6	18	13	29	0.080208	0.0776409	0	0.0618621	0.154825	0.122604	0.329548
ENSMUSG00000085733	3.22667	3.91694	3.83332	2.07599	9.49019	11.3504	14.8072	3.26323	11.8826	-1.86353	-3.63896	0.0102306	0.0409376	Arhgap27os1	11	103363213	103364651	+	923	antisense	Rho GTPase activating protein 27, opposite strand 1 [Source:MGI Symbol;Acc:MGI:3705097]	-	4	3	4	2	11	12	13	0.0807816	0.097745	0.0959054	0.0519204	0.238229	0.284956	0.371962
ENSMUSG00000103772	3.22667	2.61129	8.62497	5.18997	15.5294	9.45867	29.6144	4.91323	18.2008	-1.86339	-3.63861	0.00445379	0.0203841	Gm36933	1	180376444	180379514	+	3071	TEC	predicted gene, 36933 [Source:MGI Symbol;Acc:MGI:5610161]	-	4	2	9	5	18	10	26	0.0242792	0.0195851	0.0648556	0.0390121	0.117165	0.0713704	0.223589
ENSMUSG00000070867	640.494	813.417	671.79	739.052	2414.82	2416.69	2960.3	716.188	2597.27	-1.86239	-3.6361	1.27774e-103	1.55175e-100	Trabd2b	4	114406724	114615098	+	6617	protein_coding	TraB domain containing 2B [Source:MGI Symbol;Acc:MGI:3650152]	-	794	623	701	712	2799	2555	2599	2.23673	2.83141	2.34445	2.57827	8.45563	8.46307	10.373
ENSMUSG00000048583	66.9534	99.229	92.9581	105.875	315.764	344.296	321.203	91.254	327.088	-1.85536	-3.61843	1.00822e-31	7.05724e-30	Igf2	7	142650766	142666816	-	5723	protein_coding	insulin-like growth factor 2 [Source:MGI Symbol;Acc:MGI:96434]	-	83	76	97	102	366	364	282	0.270339	0.39936	0.375088	0.427057	1.27838	1.39404	1.30132
ENSMUSG00000047631	20.9733	27.4185	32.5832	17.6459	108.706	86.0739	70.619	24.6553	88.4662	-1.85481	-3.61704	3.21986e-10	5.49079e-09	Apof	10	128268671	128270153	+	1258	protein_coding	apolipoprotein F [Source:MGI Symbol;Acc:MGI:104539]	-	26	21	34	17	126	91	62	0.385254	0.502012	0.598113	0.323801	2.00214	1.58547	1.30157
ENSMUSG00000042436	624.36	769.025	755.164	815.864	2598.59	2635.19	2739.34	741.103	2657.7	-1.8465	-3.59626	3.20413e-136	6.48542e-133	Mfap4	11	61485431	61488900	+	1922	protein_coding	microfibrillar-associated protein 4 [Source:MGI Symbol;Acc:MGI:1342276]	-	774	589	788	786	3012	2786	2405	7.50657	9.21589	9.07314	9.79893	31.3261	31.7706	33.046
ENSMUSG00000052951	222.64	232.405	281.749	288.563	903.293	836.147	1023.98	256.339	921.139	-1.8442	-3.59053	1.61358e-64	4.16938e-62	C130021I20Rik	2	33641193	33646354	+	4140	antisense	Riken cDNA C130021I20 gene [Source:MGI Symbol;Acc:MGI:3639863]	-	276	178	294	278	1047	884	899	1.24269	1.29299	1.57156	1.60899	5.05534	4.68004	5.73478
ENSMUSG00000028451	8.06667	9.13952	10.5416	13.4939	37.9607	29.3219	43.2826	10.3104	36.8551	-1.83955	-3.57898	1.27884e-05	0.000113199	1700022I11Rik	4	42969604	42983640	+	4542	protein_coding	RIKEN cDNA 1700022I11 gene [Source:MGI Symbol;Acc:MGI:1914567]	-	10	7	11	13	44	31	38	0.0410399	0.0463475	0.0535957	0.0685813	0.193647	0.149593	0.22095
ENSMUSG00000104292	4.84	1.30565	11.5	3.11398	13.8039	8.51281	35.3095	5.1899	19.2087	-1.83926	-3.57825	0.00920781	0.0375754	Gm38042	8	108737593	108742800	+	5208	TEC	predicted gene, 38042 [Source:MGI Symbol;Acc:MGI:5611270]	-	6	1	12	3	16	9	31	0.0214751	0.00577436	0.0509912	0.0138026	0.061412	0.0378765	0.157198
ENSMUSG00000109931	2.42	9.13952	7.66664	8.30396	14.6667	25.5384	31.8925	6.88253	24.0325	-1.83422	-3.56579	0.00103357	0.0058058	Gm39929	2	128601765	128609630	-	693	lincRNA	predicted gene, 39929 [Source:MGI Symbol;Acc:MGI:5622814]	-	3	7	8	8	17	27	28	0.0806941	0.303767	0.255471	0.276609	0.490365	0.853942	1.06704
ENSMUSG00000085242	4.84	1.30565	6.70831	7.26596	22.4313	21.7549	10.2512	5.02998	18.1458	-1.82896	-3.55281	0.00360964	0.0171203	Gm11537	11	96766802	96768269	+	791	antisense	predicted gene 11537 [Source:MGI Symbol;Acc:MGI:3705160]	-	6	1	7	7	26	23	9	0.141393	0.0380188	0.195842	0.212046	0.657054	0.637308	0.300485
ENSMUSG00000098210	7.26	2.61129	3.83332	6.22797	26.7451	10.4045	17.0853	4.98315	18.0783	-1.82882	-3.55246	0.0036291	0.0171793	Gm5224	17	22734963	22735380	+	350	processed_pseudogene	predicted pseudogene 5224 [Source:MGI Symbol;Acc:MGI:3647439]	-	9	2	4	6	31	11	15	0.479323	0.171845	0.252916	0.410764	1.77051	0.688847	1.13183
ENSMUSG00000021319	1402.79	1936.27	2405.41	2174.6	6719.91	6805.52	7432.08	1979.77	6985.84	-1.81934	-3.5292	5.25071e-22	2.2693e-20	Sfrp4	13	19623104	19632994	+	4179	protein_coding	secreted frizzled-related protein 4 [Source:MGI Symbol;Acc:MGI:892010]	-	1739	1483	2510	2095	7789	7195	6525	7.75677	10.672	13.2919	12.0122	37.2575	37.736	41.235
ENSMUSG00000104547	6.45334	7.83387	19.1666	21.7979	56.9411	32.1595	56.9508	13.8129	48.6838	-1.81589	-3.52076	2.9925e-05	0.000246222	Gm43022	5	43528626	43532893	+	4268	TEC	predicted gene 43022 [Source:MGI Symbol;Acc:MGI:5663159]	-	8	6	20	21	66	34	50	0.0349397	0.0422768	0.103703	0.117897	0.309118	0.174603	0.309388
ENSMUSG00000078496	7.26	11.7508	5.74998	5.18997	22.4313	38.7806	15.9462	7.48769	25.7194	-1.81319	-3.51419	0.000670177	0.00398676	Zfp982	4	147492417	147513486	+	1488	protein_coding	zinc finger protein 982 [Source:MGI Symbol;Acc:MGI:3701121]	zf-C2H2	9	9	6	5	26	41	14	0.112744	0.181892	0.0892345	0.0805149	0.349281	0.603919	0.248475
ENSMUSG00000053626	440.44	492.228	514.623	624.873	1895.45	1622.16	1934.05	518.041	1817.22	-1.81224	-3.51188	1.95676e-77	8.80146e-75	Tll1	8	64014931	64206271	-	7758	protein_coding	tolloid-like [Source:MGI Symbol;Acc:MGI:106923]	-	546	377	537	602	2197	1715	1698	1.31189	1.46139	1.53182	1.85933	5.66089	4.84521	5.78023
ENSMUSG00000085055	2.42	11.7508	10.5416	9.34195	29.3333	30.2678	27.3364	8.5136	28.9792	-1.8115	-3.51008	0.000293276	0.0019118	Gm15958	18	66291274	66319607	+	2396	processed_transcript	predicted gene 15958 [Source:MGI Symbol;Acc:MGI:3801839]	-	3	9	11	9	34	32	24	0.0233393	0.112962	0.101599	0.0900047	0.283659	0.292726	0.264534
ENSMUSG00000114094	8.06667	2.61129	12.4583	9.34195	24.1568	29.3219	34.1705	8.11955	29.2164	-1.8082	-3.50205	0.000225247	0.00150842	Gm48375	13	8833099	8834372	-	1274	TEC	predicted gene, 48375 [Source:MGI Symbol;Acc:MGI:6097851]	-	10	2	13	9	28	31	30	0.146314	0.0472102	0.225818	0.169271	0.439332	0.533323	0.621884
ENSMUSG00000024011	20.1667	14.3621	20.1249	7.26596	50.9019	55.8062	58.0899	15.4799	54.9326	-1.80574	-3.49609	6.68998e-07	7.39613e-06	Pi16	17	29318877	29329413	+	3987	protein_coding	peptidase inhibitor 16 [Source:MGI Symbol;Acc:MGI:1921366]	-	25	11	21	7	59	59	51	0.116882	0.0829701	0.116562	0.0420689	0.295808	0.324342	0.337817
ENSMUSG00000081451	2.42	5.22258	5.74998	6.22797	17.2549	15.1339	18.2243	4.90513	16.871	-1.80565	-3.49588	0.00307948	0.0149745	Gm12734	11	77542133	77543080	+	948	processed_pseudogene	predicted gene 12734 [Source:MGI Symbol;Acc:MGI:3650213]	-	3	4	6	6	20	16	16	0.0589884	0.12689	0.140064	0.151653	0.421722	0.369921	0.445727
ENSMUSG00000025082	4.84	7.83387	8.62497	8.30396	22.4313	23.6467	30.7535	7.4007	25.6105	-1.80216	-3.48741	0.00028509	0.00186244	Vwa2	19	56874249	56912078	+	4049	protein_coding	von Willebrand factor A domain containing 2 [Source:MGI Symbol;Acc:MGI:2684334]	-	6	6	9	8	26	25	27	0.0276221	0.0445634	0.0491903	0.0473425	0.12836	0.135329	0.176106
ENSMUSG00000104910	1.61333	7.83387	3.83332	4.15198	11.2157	13.2421	19.3633	4.35813	14.607	-1.80112	-3.4849	0.00810417	0.033677	Gm43331	3	105787633	105789321	-	1689	sense_intronic	predicted gene 43331 [Source:MGI Symbol;Acc:MGI:5663468]	-	2	6	4	4	13	14	17	0.0220726	0.106831	0.0524101	0.0567466	0.153857	0.181675	0.265813
ENSMUSG00000052180	13.7133	26.1129	31.6249	17.6459	72.4705	83.2363	74.0361	22.2743	76.581	-1.79886	-3.47945	9.04675e-09	1.29945e-07	Serpinb6c	13	33879816	33905708	-	1391	protein_coding	serine (or cysteine) peptidase inhibitor, clade B, member 6c [Source:MGI Symbol;Acc:MGI:2145481]	-	17	20	33	17	84	88	65	0.227812	0.432392	0.525015	0.292841	1.20714	1.38661	1.23408
ENSMUSG00000104145	5.64667	3.91694	13.4166	0	28.4706	21.7549	10.2512	5.74506	20.1589	-1.79662	-3.47405	0.0108397	0.0429642	D130019J16Rik	1	137935189	137937346	+	2158	TEC	RIKEN cDNA D130019J16 gene [Source:MGI Symbol;Acc:MGI:2443523]	-	7	3	14	0	33	23	9	0.0604645	0.0418066	0.143569	0	0.30568	0.233601	0.110141
ENSMUSG00000020884	23.3933	50.9202	42.1665	52.9377	125.098	121.071	190.216	42.3544	145.462	-1.79563	-3.47168	2.08646e-11	4.04453e-10	Asgr1	11	70054085	70057894	+	1591	protein_coding	asialoglycoprotein receptor 1 [Source:MGI Symbol;Acc:MGI:88081]	-	29	39	44	51	145	128	167	0.339767	0.737173	0.612022	0.768085	1.82181	1.76335	2.77207
ENSMUSG00000010122	2.42	27.4185	16.2916	16.6079	33.647	55.8062	69.48	15.6845	52.9777	-1.79372	-3.46708	0.000200828	0.0013656	Slc47a1	11	61343401	61378345	-	3383	protein_coding	solute carrier family 47, member 1 [Source:MGI Symbol;Acc:MGI:1914723]	-	3	21	17	16	39	59	61	0.01653	0.186678	0.111207	0.113325	0.230445	0.38225	0.476195
ENSMUSG00000115667	11.2933	9.13952	36.4166	12.4559	56.0784	46.3475	79.7312	17.3263	60.719	-1.79106	-3.4607	2.29169e-05	0.000192538	Gm10389	15	10600293	10611651	+	4332	antisense	predicted gene 10389 [Source:MGI Symbol;Acc:MGI:3641773]	-	14	7	38	12	65	49	70	0.0602412	0.0485942	0.194124	0.0663746	0.299936	0.247917	0.426744
ENSMUSG00000087185	8.06667	1.30565	7.66664	5.18997	15.5294	15.1339	29.6144	5.55723	20.0926	-1.79052	-3.4594	0.00308471	0.0149909	Gm13872	2	102737907	102746760	-	1825	antisense	predicted gene 13872 [Source:MGI Symbol;Acc:MGI:3650731]	-	10	1	8	5	18	16	26	0.102139	0.0164783	0.0970089	0.0656473	0.197158	0.192156	0.376242
ENSMUSG00000036602	58.08	75.7274	63.2498	40.4818	212.235	173.094	224.386	59.3848	203.238	-1.78351	-3.44263	1.15613e-18	4.06385e-17	Alx1	10	102998707	103030215	-	5756	protein_coding	ALX homeobox 1 [Source:MGI Symbol;Acc:MGI:104621]	Homeobox	72	58	66	39	246	183	197	0.233166	0.303028	0.253751	0.16235	0.854316	0.696832	0.903863
ENSMUSG00000105445	8.06667	10.4452	5.74998	17.6459	25.0196	44.4558	37.5876	10.4769	35.6876	-1.78015	-3.43463	0.000109278	0.000792316	Gm42972	3	127266673	127272289	-	5617	TEC	predicted gene 42972 [Source:MGI Symbol;Acc:MGI:5663109]	-	10	8	6	17	29	47	33	0.0331856	0.0428313	0.0236391	0.0725194	0.103204	0.183397	0.155155
ENSMUSG00000026043	30985.7	39621.1	40817.2	44303.7	134822	121903	142824	38931.9	133183	-1.77441	-3.42098	4.71597e-39	4.45706e-37	Col3a1	1	45311538	45349706	+	9816	protein_coding	collagen, type III, alpha 1 [Source:MGI Symbol;Acc:MGI:88453]	-	38412	30346	42592	42682	156271	128880	125392	72.9434	92.9698	96.0236	104.188	318.235	287.772	337.359
ENSMUSG00000037973	8.06667	20.8903	13.4166	10.3799	40.549	46.3475	44.4217	13.1884	43.7727	-1.77108	-3.4131	7.17395e-06	6.67873e-05	Ccdc129	6	55836895	55978735	+	3589	protein_coding	coiled-coil domain containing 129 [Source:MGI Symbol;Acc:MGI:2685304]	-	10	16	14	10	47	49	39	0.0519374	0.134067	0.0863255	0.066763	0.261775	0.299241	0.286978
ENSMUSG00000105568	5.64667	3.91694	9.5833	2.07599	8.62744	34.9971	11.3902	5.30572	18.3382	-1.771	-3.4129	0.010305	0.0411715	Gm42971	3	127283481	127285559	-	2079	TEC	predicted gene 42971 [Source:MGI Symbol;Acc:MGI:5663108]	-	7	3	10	2	10	37	10	0.0627621	0.0433952	0.106446	0.0230507	0.0961501	0.390072	0.127029
ENSMUSG00000104706	4.84	0	7.66664	5.18997	11.2157	20.8091	14.8072	4.42416	15.6107	-1.76635	-3.40192	0.00987435	0.0397939	Gm43421	5	106652809	106655713	-	2905	TEC	predicted gene 43421 [Source:MGI Symbol;Acc:MGI:5663558]	-	6	0	8	5	13	22	13	0.0384998	0	0.0609437	0.0412414	0.0894543	0.165987	0.118183
ENSMUSG00000006369	9104.85	11656.8	11742.4	11797.9	37046.2	35676.2	40198.2	11075.5	37640.2	-1.76505	-3.39886	4.53419e-58	9.10173e-56	Fbln1	15	85205949	85286535	+	4368	protein_coding	fibulin 1 [Source:MGI Symbol;Acc:MGI:95487]	-	11287	8928	12253	11366	42940	37718	35292	48.167	61.4677	62.079	62.3497	196.509	189.262	213.379
ENSMUSG00000108067	5.64667	6.52823	5.74998	3.11398	18.1176	17.0256	18.2243	5.25972	17.7892	-1.76309	-3.39424	0.00247269	0.0123808	Gm43953	6	101325339	101328205	-	2867	TEC	predicted gene, 43953 [Source:MGI Symbol;Acc:MGI:5690345]	-	7	5	6	3	21	18	16	0.0455118	0.0524466	0.0463136	0.0250728	0.146418	0.137608	0.147384
ENSMUSG00000038112	80.6667	139.704	95.833	141.167	355.451	378.347	412.324	114.343	382.041	-1.75538	-3.37614	6.04512e-25	3.02119e-23	AW551984	9	39587396	39604403	-	6082	protein_coding	expressed sequence AW551984 [Source:MGI Symbol;Acc:MGI:2143322]	-	100	107	100	136	412	400	362	0.306484	0.529069	0.363863	0.535799	1.35411	1.44149	1.57188
ENSMUSG00000056481	471.9	703.743	772.414	769.154	2144.78	2376.96	2331.57	679.303	2284.44	-1.75083	-3.36553	1.35796e-19	5.14563e-18	Cd248	19	5068078	5070637	+	2560	protein_coding	CD248 antigen, endosialin [Source:MGI Symbol;Acc:MGI:1917695]	-	585	539	806	741	2486	2513	2047	4.25961	6.33175	6.96754	6.93566	19.4118	21.5155	21.1171
ENSMUSG00000065445	6.45334	11.7508	6.70831	3.11398	24.1568	26.4843	18.2243	7.00661	22.9551	-1.74893	-3.3611	0.00111544	0.006204	Mir143	18	61649196	61649258	-	63	miRNA	microRNA 143 [Source:MGI Symbol;Acc:MGI:2676828]	-	8	9	7	3	28	28	16	2.36703	4.29613	2.45891	1.14101	8.88427	9.74127	6.70713
ENSMUSG00000108214	10.4867	3.91694	12.4583	10.3799	31.9215	31.2136	33.0315	9.31046	32.0555	-1.74851	-3.36011	9.80804e-05	0.000719069	Gm43982	6	134073354	134075182	+	1829	TEC	predicted gene, 43982 [Source:MGI Symbol;Acc:MGI:5690374]	-	13	3	13	10	37	33	29	0.13249	0.0493268	0.157295	0.131007	0.404382	0.395456	0.418737
ENSMUSG00000051243	32.2667	33.9468	31.6249	31.1398	118.196	91.7491	113.902	32.2446	107.949	-1.74545	-3.353	5.61506e-13	1.277e-11	Islr2	9	58196297	58204319	-	5921	protein_coding	immunoglobulin superfamily containing leucine-rich repeat 2 [Source:MGI Symbol;Acc:MGI:2444277]	-	40	26	33	30	137	97	100	0.125927	0.132055	0.12334	0.121405	0.462519	0.359066	0.446028
ENSMUSG00000102319	9.68001	2.61129	1.91666	9.34195	18.9804	12.2963	29.6144	5.88748	20.297	-1.74203	-3.34507	0.00575928	0.0252718	Gm37626	1	44560885	44565447	+	4563	TEC	predicted gene, 37626 [Source:MGI Symbol;Acc:MGI:5610854]	-	12	2	2	9	22	13	26	0.0490213	0.0131812	0.00969983	0.0472608	0.0963777	0.062444	0.150481
ENSMUSG00000033826	175.047	221.96	259.708	260.537	746.274	667.782	882.738	229.313	765.598	-1.74157	-3.34399	1.58233e-39	1.53733e-37	Dnah8	17	30624354	30875264	+	14583	protein_coding	dynein, axonemal, heavy chain 8 [Source:MGI Symbol;Acc:MGI:107714]	-	217	170	271	251	865	706	775	0.277375	0.350572	0.411251	0.412417	1.1857	1.0611	1.4035
ENSMUSG00000114501	3.22667	14.3621	7.66664	4.15198	17.2549	19.8632	34.1705	7.35185	23.7629	-1.74038	-3.34123	0.00235742	0.0118795	Gm48582	13	60622967	60629395	+	6429	TEC	predicted gene, 48582 [Source:MGI Symbol;Acc:MGI:6098150]	-	4	11	8	4	20	21	30	0.0115977	0.0514546	0.0275379	0.0149082	0.0621857	0.0715935	0.123235
ENSMUSG00000019932	11.2933	6.52823	10.5416	7.26596	26.7451	38.7806	25.0584	8.90729	30.1947	-1.73792	-3.33554	0.000167031	0.00116113	Kera	10	97606879	97613692	+	2280	protein_coding	keratocan [Source:MGI Symbol;Acc:MGI:1202398]	-	14	5	11	7	31	41	22	0.114458	0.0659493	0.106768	0.0735652	0.271788	0.394137	0.254827
ENSMUSG00000103505	7.26	5.22258	7.66664	5.18997	24.1568	16.0797	23.9194	6.3348	21.3853	-1.73639	-3.33199	0.00120531	0.00664606	Gm38374	1	84807158	84809190	-	2033	TEC	predicted gene, 38374 [Source:MGI Symbol;Acc:MGI:5611602]	-	9	4	8	5	28	17	21	0.08252	0.0591695	0.0870838	0.0589308	0.275312	0.183278	0.272797
ENSMUSG00000020689	82.28	73.1161	104.458	107.951	313.176	291.327	316.647	91.9514	307.05	-1.73394	-3.32634	7.19614e-29	4.39163e-27	Itgb3	11	104608000	104670476	+	5901	protein_coding	integrin beta 3 [Source:MGI Symbol;Acc:MGI:96612]	-	102	56	109	104	363	308	278	0.322202	0.285389	0.408776	0.422296	1.22966	1.14399	1.24416
ENSMUSG00000026418	9.68001	1.30565	14.375	6.22797	20.7059	31.2136	29.6144	7.89714	27.178	-1.7315	-3.32074	0.00126597	0.00693797	Tnni1	1	135779434	135810989	+	3600	protein_coding	troponin I, skeletal, slow 1 [Source:MGI Symbol;Acc:MGI:105073]	-	12	1	15	6	24	33	26	0.0621345	0.00835358	0.092209	0.0399354	0.133264	0.200914	0.190734
ENSMUSG00000023046	671.147	1359.18	1095.37	1136.6	3180.08	3605.65	3817.98	1065.57	3534.57	-1.73084	-3.31921	8.79974e-12	1.76205e-10	Igfbp6	15	102144362	102149511	+	1112	protein_coding	insulin-like growth factor binding protein 6 [Source:MGI Symbol;Acc:MGI:96441]	-	832	1041	1143	1095	3686	3812	3352	13.9467	28.1528	22.7471	23.5949	66.2605	75.1356	79.608
ENSMUSG00000055370	5.64667	2.61129	6.70831	11.4179	24.1568	15.1339	27.3364	6.59605	22.209	-1.73003	-3.31735	0.00196825	0.0101652	Gm9968	16	43345887	43363666	-	2990	antisense	predicted gene 9968 [Source:MGI Symbol;Acc:MGI:3642146]	-	7	2	7	11	28	16	24	0.0436396	0.0201156	0.0518097	0.0881517	0.187194	0.117286	0.211981
ENSMUSG00000056492	5.64667	10.4452	9.5833	3.11398	25.0196	23.6467	21.6413	7.19728	23.4359	-1.72918	-3.3154	0.00100916	0.00568316	Adgrf5	17	43360451	43459557	+	9010	protein_coding	adhesion G protein-coupled receptor F5 [Source:MGI Symbol;Acc:MGI:2182928]	-	7	8	10	3	29	25	19	0.014482	0.0267018	0.0245618	0.00797822	0.0643394	0.0608153	0.0556911
ENSMUSG00000020695	2999.19	3997.89	4118.9	4145.75	12386.4	11728.8	13769.6	3815.43	12628.2	-1.72704	-3.31048	1.6883e-37	1.51318e-35	Mrc2	11	105292643	105351139	+	6674	protein_coding	mannose receptor, C type 2 [Source:MGI Symbol;Acc:MGI:107818]	-	3718	3062	4298	3994	14357	12400	12089	10.3843	13.7973	14.2516	14.3394	43.0013	40.7224	47.8367
ENSMUSG00000103506	1.61333	5.22258	4.79165	5.18997	11.2157	10.4045	19.3633	4.20439	13.6612	-1.7261	-3.30833	0.0122152	0.0473725	Gm38376	1	13177462	13179714	-	2253	TEC	predicted gene, 38376 [Source:MGI Symbol;Acc:MGI:5611604]	-	2	4	5	5	13	11	17	0.0165471	0.0533917	0.0491127	0.0531763	0.115342	0.107011	0.199271
ENSMUSG00000046318	376.714	430.863	349.791	364.336	1315.68	1118.02	1326.95	380.426	1253.55	-1.72488	-3.30554	3.90097e-81	2.2035e-78	Ccbe1	18	66045302	66302739	-	9511	protein_coding	collagen and calcium binding EGF domains 1 [Source:MGI Symbol;Acc:MGI:2445053]	-	467	330	365	351	1525	1182	1165	0.91526	1.04343	0.849281	0.884281	3.20515	2.72389	3.23487
ENSMUSG00000112146	20.1667	6.52823	3.83332	18.6839	42.2745	37.8347	44.4217	12.303	41.5103	-1.72431	-3.30423	0.000200159	0.00136181	Gm46210	10	9901313	9918843	+	577	lincRNA	predicted gene, 46210 [Source:MGI Symbol;Acc:MGI:5825847]	-	25	5	4	18	49	40	39	0.807641	0.260597	0.153415	0.747491	1.69756	1.51943	1.78503
ENSMUSG00000027315	8.06667	1.30565	4.79165	6.22797	21.5686	5.6752	25.0584	5.09798	17.4341	-1.72258	-3.30025	0.0119161	0.0464277	Spint1	2	119237362	119249527	+	2767	protein_coding	serine protease inhibitor, Kunitz type 1 [Source:MGI Symbol;Acc:MGI:1338033]	-	10	1	5	6	25	6	22	0.0673666	0.0108684	0.0399895	0.0519579	0.180607	0.047527	0.209977
ENSMUSG00000025243	10.4867	11.7508	17.2499	10.3799	37.098	40.6723	45.5607	12.4668	41.1103	-1.71737	-3.28836	1.03627e-05	9.33262e-05	Slc6a20b	9	123590800	123632565	-	8538	protein_coding	solute carrier family 6 (neurotransmitter transporter), member 20B [Source:MGI Symbol;Acc:MGI:1336891]	-	13	9	18	10	43	43	40	0.0283819	0.0317002	0.0466553	0.0280642	0.100674	0.110385	0.123726
ENSMUSG00000105366	41.14	71.8105	76.6664	60.2037	231.215	165.527	211.857	62.4552	202.866	-1.71347	-3.27948	1.01597e-15	2.85282e-14	Gm43719	5	13604035	13606233	+	2199	TEC	predicted gene 43719 [Source:MGI Symbol;Acc:MGI:5663856]	-	51	55	80	58	268	175	186	0.432314	0.752164	0.805099	0.631993	2.4362	1.74426	2.2338
ENSMUSG00000103049	5.64667	7.83387	4.79165	7.26596	20.7059	7.56694	34.1705	6.38454	20.8144	-1.7098	-3.27116	0.00494209	0.0222541	Gm37311	16	77616311	77618334	+	2024	TEC	predicted gene, 37311 [Source:MGI Symbol;Acc:MGI:5610539]	-	7	6	5	7	24	8	30	0.0644676	0.0891489	0.0546694	0.0828699	0.237031	0.0866318	0.391443
ENSMUSG00000087266	7.26	15.6677	18.2083	5.18997	39.6862	22.7008	50.1167	11.5815	37.5013	-1.70909	-3.26954	0.00032863	0.00212008	Gm15991	8	67956769	67978051	+	4148	antisense	predicted gene 15991 [Source:MGI Symbol;Acc:MGI:3801813]	-	9	12	19	5	46	24	44	0.0404443	0.0869997	0.101368	0.0288829	0.221678	0.126815	0.280138
ENSMUSG00000027075	19.36	39.1694	29.7082	28.0259	96.6274	91.7491	88.8433	29.0659	92.4066	-1.69782	-3.2441	3.6394e-10	6.16009e-09	Slc43a1	2	84838850	84863594	+	5716	protein_coding	solute carrier family 43, member 1 [Source:MGI Symbol;Acc:MGI:1931352]	-	24	30	31	27	112	97	78	0.078266	0.157835	0.12002	0.113183	0.391679	0.371944	0.360379
ENSMUSG00000006014	198.44	385.165	270.249	275.069	883.45	926.95	919.186	282.231	909.862	-1.69352	-3.23444	1.90808e-13	4.52591e-12	Prg4	1	150449412	150466165	-	4280	protein_coding	proteoglycan 4 (megakaryocyte stimulating factor, articular superficial zone protein) [Source:MGI Symbol;Acc:MGI:1891344]	-	246	295	282	265	1024	980	807	1.07138	2.07278	1.45811	1.48358	4.78256	5.01857	4.97952
ENSMUSG00000026581	16.94	13.0565	6.70831	3.11398	47.4509	19.8632	29.6144	9.95469	32.3095	-1.69286	-3.23296	0.00127191	0.00696894	Sell	1	164061982	164084181	+	5911	protein_coding	selectin, lymphocyte [Source:MGI Symbol;Acc:MGI:98279]	-	21	10	7	3	55	21	26	0.0662235	0.0508761	0.0262073	0.012161	0.185997	0.0778675	0.116164
ENSMUSG00000074793	112.127	150.149	137.041	111.065	440	363.213	425.992	127.596	409.735	-1.69278	-3.23279	1.25636e-33	9.81213e-32	Hspa12b	2	131127280	131146321	+	3685	protein_coding	heat shock protein 12B [Source:MGI Symbol;Acc:MGI:1919880]	-	139	115	143	107	510	384	374	0.703123	0.938503	0.858782	0.695754	2.76654	2.28398	2.68035
ENSMUSG00000048191	44.3667	18.279	56.5415	33.2158	125.961	97.4243	152.628	38.1008	125.338	-1.69102	-3.22885	3.73497e-09	5.61725e-08	Muc6	7	141633456	141655319	-	9361	protein_coding	mucin 6, gastric [Source:MGI Symbol;Acc:MGI:2663233]	-	55	14	59	32	146	103	134	0.10952	0.044976	0.139481	0.08191	0.31177	0.241164	0.378042
ENSMUSG00000000303	284.753	873.477	548.165	452.566	1511.53	1618.38	2090.1	539.74	1740	-1.68997	-3.22649	3.69765e-05	0.000298182	Cdh1	8	106603351	106670246	+	4574	protein_coding	cadherin 1 [Source:MGI Symbol;Acc:MGI:88354]	-	353	669	572	436	1752	1711	1835	1.43857	4.39851	2.76748	2.28402	7.65671	8.19883	10.5949
ENSMUSG00000027895	1.61333	3.91694	5.74998	8.30396	17.2549	11.3504	18.2243	4.89605	15.6099	-1.68917	-3.22472	0.00986437	0.0397776	Kcnc4	3	107438303	107459552	-	3667	protein_coding	potassium voltage gated channel, Shaw-related subfamily, member 4 [Source:MGI Symbol;Acc:MGI:96670]	-	2	3	6	8	20	12	16	0.0101665	0.0246029	0.0362097	0.0522743	0.109024	0.0717246	0.11523
ENSMUSG00000037868	333.96	295.076	347.874	361.222	997.332	1083.96	1162.94	334.533	1081.41	-1.68682	-3.21946	5.40512e-79	2.6257e-76	Egr2	10	67535475	67542188	+	3398	protein_coding	early growth response 2 [Source:MGI Symbol;Acc:MGI:95296]	zf-C2H2	414	226	363	348	1156	1146	1021	2.27107	2.00014	2.36411	2.45395	6.80046	7.39195	7.93523
ENSMUSG00000110282	3.22667	13.0565	5.74998	1.03799	14.6667	16.0797	22.7803	5.76777	17.8422	-1.6866	-3.21898	0.0104193	0.0414874	B930086L07Rik	7	133116534	133120271	-	3738	TEC	RIKEN cDNA B930086L07 gene [Source:MGI Symbol;Acc:MGI:2443202]	-	4	10	6	1	17	17	20	0.0199469	0.0804518	0.0355219	0.00641018	0.0909104	0.0996799	0.141302
ENSMUSG00000032278	25.8133	31.3355	29.7082	37.3678	109.569	74.7235	113.902	31.0562	99.3979	-1.68436	-3.21397	2.56733e-10	4.41942e-09	Paqr5	9	61953481	62026856	-	3954	protein_coding	progestin and adipoQ receptor family member V [Source:MGI Symbol;Acc:MGI:1921340]	-	32	24	31	36	127	79	100	0.150858	0.182537	0.173504	0.21816	0.642053	0.437914	0.667914
ENSMUSG00000040710	402.527	432.169	605.665	439.072	1526.19	1471.77	1533.12	469.858	1510.36	-1.68384	-3.21283	1.31987e-57	2.58535e-55	St8sia4	1	95587682	95667571	-	20091	protein_coding	ST8 alpha-N-acetyl-neuraminide alpha-2,8-sialyltransferase 4 [Source:MGI Symbol;Acc:MGI:106018]	-	499	331	632	423	1769	1556	1346	0.46297	0.495452	0.696146	0.504485	1.76007	1.69749	1.7693
ENSMUSG00000044006	124.227	223.265	275.041	219.017	589.254	686.7	748.334	210.387	674.763	-1.68318	-3.21136	3.13186e-09	4.75734e-08	Cilp2	8	69880369	69887687	-	4314	protein_coding	cartilage intermediate layer protein 2 [Source:MGI Symbol;Acc:MGI:1915959]	-	154	171	287	211	683	726	657	0.665418	1.19204	1.47227	1.17196	3.16479	3.68854	4.022
ENSMUSG00000100980	4.84	5.22258	2.87499	7.26596	14.6667	12.2963	21.6413	5.05088	16.2014	-1.68287	-3.21067	0.00662829	0.0283791	Gm29100	1	91798528	91802937	-	4410	antisense	predicted gene 29100 [Source:MGI Symbol;Acc:MGI:5579806]	-	6	4	3	7	17	13	19	0.025361	0.027277	0.0150545	0.0380337	0.0770574	0.0646104	0.113782
ENSMUSG00000044026	475.934	577.095	575.957	549.099	1605.57	1766.88	1857.74	544.521	1743.39	-1.68224	-3.20926	3.08322e-98	2.88032e-95	Slc35g1	19	38395980	38405607	+	3471	protein_coding	solute carrier family 35, member G1 [Source:MGI Symbol;Acc:MGI:2444789]	-	590	442	601	529	1861	1868	1631	3.16848	3.82951	3.83181	3.65183	10.7176	11.7956	12.4096
ENSMUSG00000032092	92.7667	139.704	129.375	121.445	363.215	366.051	424.853	120.823	384.706	-1.68169	-3.20803	1.66855e-30	1.10129e-28	Mpzl2	9	45039799	45054015	+	6968	protein_coding	myelin protein zero-like 2 [Source:MGI Symbol;Acc:MGI:1289160]	-	115	107	135	117	421	387	373	0.307641	0.461797	0.428756	0.402334	1.20775	1.21731	1.4137
ENSMUSG00000107364	3.22667	6.52823	10.5416	11.4179	37.098	13.2421	25.0584	7.92862	25.1328	-1.67999	-3.20427	0.0026391	0.0130964	Gm43051	5	118707402	118710079	+	2678	TEC	predicted gene 43051 [Source:MGI Symbol;Acc:MGI:5663188]	-	4	5	11	11	43	14	22	0.0278422	0.056148	0.0909006	0.0984218	0.320968	0.114582	0.216955
ENSMUSG00000106149	28.2333	28.7242	39.2915	33.2158	98.3528	78.507	135.543	32.3662	104.134	-1.67841	-3.20075	4.79058e-10	8.02471e-09	Gm43430	3	135650670	135654566	-	3897	TEC	predicted gene 43430 [Source:MGI Symbol;Acc:MGI:5663567]	-	35	22	41	32	114	83	119	0.167414	0.169773	0.23283	0.196756	0.584761	0.466816	0.806443
ENSMUSG00000085884	3.22667	10.4452	14.375	15.5699	38.8235	25.5384	38.7266	10.9042	34.3628	-1.67593	-3.19525	0.000450759	0.00282177	Gm15342	16	96036090	96038743	+	2100	processed_transcript	predicted gene 15342 [Source:MGI Symbol;Acc:MGI:3705188]	-	4	8	15	15	45	27	34	0.0355054	0.114563	0.158073	0.171152	0.428349	0.281801	0.42758
ENSMUSG00000006386	47.5934	48.3089	36.4166	38.4058	132.863	119.179	157.184	42.6811	136.409	-1.67524	-3.19373	3.35417e-14	8.43369e-13	Tek	4	94739289	94874976	+	4712	protein_coding	TEK receptor tyrosine kinase [Source:MGI Symbol;Acc:MGI:98664]	-	59	37	38	37	154	126	138	0.2334	0.236141	0.178469	0.188151	0.65331	0.586088	0.773448
ENSMUSG00000029563	448.507	579.706	595.123	570.897	1581.41	1679.86	1984.17	548.558	1748.48	-1.67509	-3.19338	1.08608e-66	2.9977e-64	Foxp2	6	14901349	15441977	+	16346	protein_coding	forkhead box P2 [Source:MGI Symbol;Acc:MGI:2148705]	Fork	556	444	621	550	1833	1776	1742	0.634041	0.816858	0.840746	0.806233	2.24158	2.38138	2.81445
ENSMUSG00000109992	3.22667	9.13952	9.5833	9.34195	31.9215	21.7549	19.3633	7.82286	24.3466	-1.67372	-3.19037	0.00139938	0.00757682	Gm45650	8	60719291	60725806	+	2169	lincRNA	predicted gene 45650 [Source:MGI Symbol;Acc:MGI:5791486]	-	4	7	10	9	37	23	17	0.0343759	0.0970541	0.102029	0.0994243	0.340994	0.232416	0.206989
ENSMUSG00000026090	28.2333	62.671	39.2915	28.0259	106.118	142.826	121.875	39.5554	123.606	-1.6716	-3.18568	4.73437e-10	7.93602e-09	2010300C02Rik	1	37611677	37720085	-	5075	protein_coding	RIKEN cDNA 2010300C02 gene [Source:MGI Symbol;Acc:MGI:1919347]	-	35	48	41	27	123	151	107	0.128554	0.284433	0.178786	0.127479	0.484477	0.652137	0.556808
ENSMUSG00000102415	4.03334	7.83387	2.87499	3.11398	12.9412	10.4045	18.2243	4.46405	13.8567	-1.66809	-3.17794	0.0126996	0.0489463	A430110C17Rik	5	136345884	136350231	-	4348	TEC	RIKEN cDNA A430110C17 gene [Source:MGI Symbol;Acc:MGI:2444994]	-	5	6	3	3	15	11	16	0.0214355	0.0414989	0.0152692	0.0165326	0.0689614	0.0554499	0.0971824
ENSMUSG00000069920	139.553	174.956	199.333	207.599	546.98	530.632	636.71	180.36	571.441	-1.66689	-3.17529	1.87312e-36	1.61908e-34	B3gnt9	8	105252638	105255153	-	2516	protein_coding	UDP-GlcNAc:betaGal beta-1,3-N-acetylglucosaminyltransferase 9 [Source:MGI Symbol;Acc:MGI:2142841]	-	173	134	208	200	634	561	559	1.28171	1.60166	1.82952	1.90471	5.03713	4.88709	5.86757
ENSMUSG00000115301	5.64667	5.22258	6.70831	4.15198	12.9412	13.2421	26.1974	5.43239	17.4602	-1.66437	-3.16976	0.00570788	0.025093	Gm6330	15	26728270	26730767	-	2498	transcribed_processed_pseudogene	predicted gene 6330 [Source:MGI Symbol;Acc:MGI:3643757]	-	7	4	7	4	15	14	23	0.0522348	0.0481552	0.0620141	0.0383687	0.120034	0.122838	0.24316
ENSMUSG00000030098	8.06667	9.13952	0.95833	3.11398	14.6667	16.0797	19.3633	5.31963	16.7032	-1.66356	-3.16798	0.0109942	0.0434843	Grip2	6	91761509	91827250	-	9359	protein_coding	glutamate receptor interacting protein 2 [Source:MGI Symbol;Acc:MGI:2681173]	-	10	7	1	3	17	17	17	0.019917	0.0224928	0.00236459	0.00768071	0.0363098	0.0398123	0.0479708
ENSMUSG00000109429	41.14	22.196	25.8749	25.9499	90.5881	95.5326	92.2604	28.7902	92.7937	-1.66303	-3.16681	7.94278e-10	1.28786e-08	Gm45223	7	90132492	90137629	+	5138	TEC	predicted gene 45223 [Source:MGI Symbol;Acc:MGI:5753799]	-	51	17	27	25	105	101	81	0.185025	0.0995016	0.116293	0.116588	0.408507	0.430849	0.41634
ENSMUSG00000037446	3.22667	13.0565	15.3333	5.18997	26.7451	17.0256	42.1436	9.2016	28.6381	-1.65905	-3.15808	0.00261753	0.0130041	Tulp1	17	28351515	28365222	-	6664	protein_coding	tubby like protein 1 [Source:MGI Symbol;Acc:MGI:109571]	Tub	4	10	16	5	31	18	37	0.0111887	0.0451274	0.0531336	0.0179781	0.0929888	0.0592019	0.14663
ENSMUSG00000050234	81.4734	109.674	123.625	140.129	347.686	327.27	394.1	113.725	356.352	-1.65305	-3.14499	3.22176e-24	1.57135e-22	Gja4	4	127311421	127314039	-	1685	protein_coding	gap junction protein, alpha 4 [Source:MGI Symbol;Acc:MGI:95715]	-	101	84	129	135	403	346	346	1.11731	1.49918	1.69424	1.91974	4.7809	4.50064	5.42292
ENSMUSG00000115275	24.2	5.22258	23.9583	7.26596	40.549	41.6182	64.924	15.1617	49.0304	-1.64657	-3.13087	0.000261047	0.00172064	9630050E16Rik	14	45484645	45492085	-	7441	TEC	RIKEN cDNA 9630050E16 gene [Source:MGI Symbol;Acc:MGI:2443518]	-	30	4	25	7	47	44	57	0.0751526	0.016166	0.0743521	0.0225412	0.126261	0.129604	0.202302
ENSMUSG00000046714	310.567	562.733	531.873	547.023	1499.45	1471.77	1598.04	488.049	1523.09	-1.64382	-3.12491	6.19208e-13	1.40411e-11	Foxc2	8	121116171	121118895	+	2725	protein_coding	forkhead box C2 [Source:MGI Symbol;Acc:MGI:1347481]	Fork	385	431	555	527	1738	1556	1403	2.63359	4.75648	4.50724	4.63397	12.7493	12.5153	13.5972
ENSMUSG00000028012	6.45334	9.13952	8.62497	4.15198	16.3921	17.0256	33.0315	7.09245	22.1497	-1.64286	-3.12284	0.00264861	0.0131371	Rrh	3	129804408	129822587	-	5910	protein_coding	retinal pigment epithelium derived rhodopsin homolog [Source:MGI Symbol;Acc:MGI:1097709]	-	8	7	9	4	19	18	29	0.0252323	0.0356193	0.0337008	0.0162174	0.0642644	0.0667549	0.129589
ENSMUSG00000086266	21.78	33.9468	52.7082	46.7098	102.667	129.584	129.848	38.7862	120.699	-1.6424	-3.12185	1.14204e-09	1.82135e-08	Igf2os	7	142659693	142670356	+	5337	antisense	insulin-like growth factor 2, opposite strand [Source:MGI Symbol;Acc:MGI:1195257]	-	27	26	55	45	119	137	114	0.0943019	0.146505	0.228061	0.202034	0.445712	0.562628	0.564112
ENSMUSG00000097324	70.18	49.6145	62.2915	70.5837	215.686	157.96	222.108	63.1674	198.585	-1.63962	-3.11584	5.82485e-17	1.80459e-15	Carmn	18	61649625	61665537	-	2304	lincRNA	cardiac mesoderm enhancer-associated non-coding RNA [Source:MGI Symbol;Acc:MGI:4439832]	-	87	38	65	68	250	167	195	0.703867	0.495994	0.624332	0.70719	2.16901	1.58866	2.23516
ENSMUSG00000110377	3.22667	1.30565	7.66664	10.3799	18.9804	16.0797	18.2243	5.64473	17.7615	-1.63763	-3.11153	0.00854324	0.0352363	Gm45363	8	91055264	91056557	+	1294	TEC	predicted gene 45363 [Source:MGI Symbol;Acc:MGI:5791199]	-	4	1	8	10	22	17	16	0.0576208	0.0232403	0.136817	0.185172	0.339854	0.287947	0.326545
ENSMUSG00000020676	4.84	23.5016	23.9583	17.6459	63.8431	44.4558	51.2558	17.4864	53.1849	-1.63671	-3.10955	7.3926e-05	0.000556279	Ccl11	11	82057823	82062955	+	1082	protein_coding	chemokine (C-C motif) ligand 11 [Source:MGI Symbol;Acc:MGI:103576]	-	6	18	25	17	74	47	45	0.103366	0.500288	0.511325	0.376471	1.36713	0.952069	1.09835
ENSMUSG00000103739	4.03334	1.30565	7.66664	9.34195	16.3921	9.45867	27.3364	5.58689	17.7291	-1.63472	-3.10527	0.0120817	0.0469672	Gm37653	1	160915324	160918901	+	3578	TEC	predicted gene, 37653 [Source:MGI Symbol;Acc:MGI:5610881]	-	5	1	8	9	19	10	24	0.0260486	0.00840494	0.0494805	0.0602714	0.106149	0.0612573	0.177145
ENSMUSG00000049148	7.26	3.91694	6.70831	3.11398	14.6667	16.0797	19.3633	5.24981	16.7032	-1.63302	-3.10162	0.00653736	0.0280491	Plcxd3	15	4375491	4575553	+	5042	protein_coding	phosphatidylinositol-specific phospholipase C, X domain containing 3 [Source:MGI Symbol;Acc:MGI:2442605]	-	9	3	7	3	17	17	17	0.0332731	0.0178934	0.0307241	0.014257	0.0673985	0.0738999	0.0890437
ENSMUSG00000097391	45.1734	44.3919	25.8749	31.1398	113.882	95.5326	130.987	36.645	113.467	-1.63019	-3.09554	1.41598e-10	2.51042e-09	Mirg	12	109729764	109749460	+	7292	lincRNA	miRNA containing gene [Source:MGI Symbol;Acc:MGI:3781106]	-	56	34	27	30	132	101	115	0.143151	0.140219	0.0819411	0.0985789	0.361852	0.30358	0.416494
ENSMUSG00000036446	244.42	263.74	275.041	358.108	920.548	758.586	964.747	285.327	881.294	-1.62808	-3.09101	6.78749e-41	7.10609e-39	Lum	10	97565128	97572703	+	2448	protein_coding	lumican [Source:MGI Symbol;Acc:MGI:109347]	-	303	202	287	345	1067	802	847	2.3072	2.4815	2.59451	3.37689	8.71279	7.1806	9.13754
ENSMUSG00000029661	26073.9	32451.8	34817.1	34527.9	94843.2	92818	108635	31967.7	98765.3	-1.62742	-3.08959	4.05409e-39	3.84647e-37	Col1a2	6	4504814	4541544	+	12426	protein_coding	collagen, type I, alpha 2 [Source:MGI Symbol;Acc:MGI:88468]	-	32323	24855	36331	33264	109932	98130	95376	48.488	60.153	64.7039	64.1435	176.847	173.089	202.705
ENSMUSG00000100394	3.22667	10.4452	5.74998	8.30396	18.1176	17.9715	26.1974	6.93144	20.7622	-1.62271	-3.07953	0.00340071	0.0163015	Gm28791	1	152878520	152880298	-	1779	sense_intronic	predicted gene 28791 [Source:MGI Symbol;Acc:MGI:5579497]	-	4	8	6	8	21	19	23	0.041912	0.135235	0.074638	0.107752	0.235965	0.234086	0.341436
ENSMUSG00000023034	642.107	635.849	920.956	803.408	2391.53	1966.46	2570.76	750.58	2309.58	-1.62097	-3.07582	2.85813e-19	1.04236e-17	Nr4a1	15	101254269	101274795	+	3509	protein_coding	nuclear receptor subfamily 4, group A, member 1 [Source:MGI Symbol;Acc:MGI:1352454]	NGFIB-like	796	487	961	774	2772	2079	2257	4.22847	4.1737	6.06073	5.28527	15.7912	12.9858	16.9866
ENSMUSG00000102657	3.22667	13.0565	12.4583	8.30396	30.196	17.0256	36.4485	9.26134	27.8901	-1.62095	-3.07578	0.00184397	0.00960912	Gm37899	12	109668869	109677585	+	8717	TEC	predicted gene, 37899 [Source:MGI Symbol;Acc:MGI:5611127]	-	4	10	13	8	35	18	32	0.00855356	0.0344991	0.0330036	0.0219904	0.0802611	0.0452588	0.0969483
ENSMUSG00000000392	62.92	74.4218	64.2081	57.0897	190.666	206.199	195.911	64.6599	197.592	-1.61897	-3.07156	2.33057e-20	9.18949e-19	Fap	2	62500943	62574075	-	5662	protein_coding	fibroblast activation protein [Source:MGI Symbol;Acc:MGI:109608]	-	78	57	67	55	221	218	172	0.25679	0.302747	0.261872	0.232757	0.780237	0.843888	0.802261
ENSMUSG00000086111	7.26	9.13952	5.74998	12.4559	21.5686	32.1595	25.0584	8.65136	26.2622	-1.6155	-3.06418	0.000854186	0.00492109	Gm15326	13	111867936	111874730	+	1681	lincRNA	predicted gene 15326 [Source:MGI Symbol;Acc:MGI:3705205]	-	9	7	6	12	25	34	22	0.0997996	0.125229	0.0789893	0.17105	0.297287	0.443312	0.345631
ENSMUSG00000105691	4.03334	6.52823	8.62497	3.11398	12.0784	21.7549	17.0853	5.57513	16.9729	-1.61459	-3.06226	0.00798302	0.0332238	Gm42876	3	132806253	132809467	+	3215	TEC	predicted gene 42876 [Source:MGI Symbol;Acc:MGI:5663013]	-	5	5	9	3	14	23	15	0.0289896	0.0467697	0.0619507	0.0223589	0.0870465	0.1568	0.123216
ENSMUSG00000106427	29.8467	28.7242	29.7082	34.2538	73.3333	83.2363	126.431	30.6332	94.3335	-1.61371	-3.06037	4.96559e-09	7.36319e-08	Gm42820	3	98121588	98124650	+	3063	TEC	predicted gene 42820 [Source:MGI Symbol;Acc:MGI:5662957]	-	37	22	31	33	85	88	111	0.225169	0.215999	0.223975	0.258153	0.554723	0.6297	0.957047
ENSMUSG00000073079	38.72	30.0298	27.7916	26.9879	93.1764	104.045	87.7043	30.8823	94.9754	-1.61133	-3.05532	2.76429e-10	4.74835e-09	Srp54a	12	55080262	55115367	+	5325	protein_coding	signal recognition particle 54A [Source:MGI Symbol;Acc:MGI:1346087]	-	48	23	29	26	108	110	77	0.168026	0.129892	0.120521	0.116994	0.405423	0.452763	0.381881
ENSMUSG00000107813	12.1	7.83387	15.3333	6.22797	20.7059	39.7264	36.4485	10.3738	32.2936	-1.61107	-3.05478	0.000530708	0.00325514	Gm44434	6	52599501	52603245	-	3745	TEC	predicted gene, 44434 [Source:MGI Symbol;Acc:MGI:5690826]	-	15	6	16	6	24	42	32	0.0746609	0.0481809	0.0945481	0.0383892	0.128104	0.245808	0.22566
ENSMUSG00000087290	25.0067	19.5847	22.9999	40.4818	62.9803	80.3987	105.929	27.0183	83.1025	-1.60964	-3.05175	1.62259e-07	2.00056e-06	Gm15866	5	43549928	43601731	-	1373	antisense	predicted gene 15866 [Source:MGI Symbol;Acc:MGI:3801874]	-	31	15	24	39	73	85	93	0.420867	0.328546	0.386835	0.680618	1.06281	1.3569	1.78883
ENSMUSG00000097857	15.3267	16.9734	14.375	3.11398	24.1568	25.5384	64.924	12.4473	38.2064	-1.60912	-3.05065	0.00152754	0.00815796	Gm26603	2	52859723	52863516	-	2861	lincRNA	predicted gene, 26603 [Source:MGI Symbol;Acc:MGI:5477097]	-	19	13	15	3	28	27	57	0.123791	0.136647	0.116027	0.0251254	0.195634	0.206844	0.526156
ENSMUSG00000117030	10.4867	6.52823	9.5833	11.4179	31.9215	21.7549	34.1705	9.50404	29.2823	-1.60315	-3.03807	0.000424388	0.00267392	CT030636.1	17	12784882	12791660	-	254	lincRNA	novel transcript	-	13	5	10	11	37	23	30	0.954033	0.591986	0.871266	1.03769	2.91187	1.98469	3.11921
ENSMUSG00000103094	16.94	19.5847	16.2916	12.4559	50.0392	58.6438	38.7266	16.3181	49.1365	-1.6015	-3.03459	5.93441e-06	5.61296e-05	Gm37558	3	69119742	69122724	-	2983	TEC	predicted gene, 37558 [Source:MGI Symbol;Acc:MGI:5610786]	-	21	15	17	12	58	62	34	0.131226	0.151221	0.126119	0.0963912	0.388668	0.45555	0.301011
ENSMUSG00000028883	986.554	1209.03	1252.54	1219.64	3411.29	3329.45	3864.68	1166.94	3535.14	-1.60086	-3.03323	1.49394e-98	1.45145e-95	Sema3a	5	13125414	13602565	+	13868	protein_coding	sema domain, immunoglobulin domain (Ig), short basic domain, secreted, (semaphorin) 3A [Source:MGI Symbol;Acc:MGI:107558]	-	1223	926	1307	1175	3954	3520	3393	1.64387	2.00804	2.08567	2.03017	5.69937	5.56323	6.46141
ENSMUSG00000033544	4.84	19.5847	20.1249	15.5699	33.647	49.1851	51.2558	15.0299	44.696	-1.5983	-3.02786	0.000173864	0.0012021	Angptl1	1	156838562	156861078	+	2841	protein_coding	angiopoietin-like 1 [Source:MGI Symbol;Acc:MGI:1919963]	-	6	15	21	15	39	52	45	0.0393671	0.15878	0.163581	0.126511	0.274408	0.401171	0.41831
ENSMUSG00000049241	19.36	14.3621	27.7916	17.6459	58.6666	53.9144	69.48	19.7899	60.687	-1.59797	-3.02718	8.43337e-07	9.21864e-06	Hcar1	5	123876736	123880020	-	3285	protein_coding	hydrocarboxylic acid receptor 1 [Source:MGI Symbol;Acc:MGI:2441671]	-	24	11	29	17	68	57	61	0.136185	0.100701	0.195365	0.124	0.413788	0.38031	0.490402
ENSMUSG00000053965	494.487	626.71	603.748	647.709	1614.19	1761.2	1995.56	593.163	1790.32	-1.5967	-3.0245	1.3377e-67	3.77807e-65	Pde5a	3	122728947	122859374	+	9831	protein_coding	phosphodiesterase 5A, cGMP-specific [Source:MGI Symbol;Acc:MGI:2651499]	-	613	480	630	624	1871	1862	1752	1.1623	1.46831	1.41817	1.52088	3.80435	4.15126	4.70645
ENSMUSG00000103976	17.7467	16.9734	27.7916	17.6459	50.9019	63.3731	68.341	20.0394	60.872	-1.59239	-3.01549	8.25233e-07	9.04109e-06	Gm37677	1	134819916	134827549	-	7634	TEC	predicted gene, 37677 [Source:MGI Symbol;Acc:MGI:5610905]	-	22	13	29	17	59	67	60	0.0537186	0.0512114	0.084068	0.0533588	0.154491	0.192363	0.207566
ENSMUSG00000026890	37.1067	90.0895	91.9997	71.6217	213.961	234.575	200.467	72.7044	216.334	-1.58997	-3.01043	5.37502e-12	1.09709e-10	Lhx6	2	36081953	36105408	-	4805	protein_coding	LIM homeobox protein 6 [Source:MGI Symbol;Acc:MGI:1306803]	Homeobox	46	69	96	69	248	248	176	0.178451	0.431848	0.442143	0.344084	1.03172	1.13124	0.967334
ENSMUSG00000102258	11.2933	1.30565	12.4583	5.18997	25.8823	15.1339	29.6144	7.56181	23.5435	-1.58275	-2.99539	0.00585328	0.025592	Gm38257	2	15056713	15059473	+	2761	TEC	predicted gene, 38257 [Source:MGI Symbol;Acc:MGI:5611485]	-	14	1	13	5	30	16	26	0.0945182	0.010892	0.104199	0.0433923	0.2172	0.127014	0.248693
ENSMUSG00000043939	11.2933	7.83387	13.4166	5.18997	35.3725	27.4302	22.7803	9.43345	28.5277	-1.58236	-2.99459	0.000814875	0.00472262	A530064D06Rik	17	48149126	48167275	-	5884	protein_coding	RIKEN cDNA A530064D06 gene [Source:MGI Symbol;Acc:MGI:2443476]	-	14	6	14	5	41	29	20	0.0443516	0.0306658	0.052655	0.0203614	0.139289	0.108025	0.0897666
ENSMUSG00000022432	34.6867	28.7242	33.5416	39.4438	78.5097	104.045	126.431	34.0991	102.995	-1.58204	-2.99394	9.20825e-10	1.48413e-08	Smc1b	15	85064689	85131964	-	4047	protein_coding	structural maintenance of chromosomes 1B [Source:MGI Symbol;Acc:MGI:2154049]	-	43	22	35	38	91	110	111	0.198057	0.16348	0.19139	0.224988	0.449482	0.595741	0.724348
ENSMUSG00000010797	7.26	14.3621	14.375	13.4939	32.7843	43.5099	33.0315	12.3727	36.4419	-1.58182	-2.99347	0.000123142	0.00088204	Wnt2	6	17988940	18030585	-	2255	protein_coding	wingless-type MMTV integration site family, member 2 [Source:MGI Symbol;Acc:MGI:98954]	-	9	11	15	13	38	46	29	0.0743961	0.146697	0.147207	0.138136	0.336854	0.447105	0.339632
ENSMUSG00000062609	286.367	673.713	604.706	607.227	1555.53	1319.48	1987.58	543.003	1620.87	-1.57872	-2.98704	3.81517e-06	3.72155e-05	Kcnj15	16	95257558	95300260	+	6313	protein_coding	potassium inwardly-rectifying channel, subfamily J, member 15 [Source:MGI Symbol;Acc:MGI:1310000]	-	355	516	631	585	1803	1395	1745	1.04821	2.45804	2.21196	2.22039	5.70905	4.84324	7.2999
ENSMUSG00000104571	4.03334	18.279	20.1249	5.18997	33.647	25.5384	45.5607	11.9068	34.9154	-1.57717	-2.98383	0.00216055	0.0110433	Gm43010	3	126625880	126628757	+	2878	TEC	predicted gene 43010 [Source:MGI Symbol;Acc:MGI:5663147]	-	5	14	21	5	39	27	40	0.0323842	0.146289	0.161478	0.0416283	0.270881	0.205623	0.367051
ENSMUSG00000112745	9.68001	2.61129	2.87499	6.22797	17.2549	15.1339	17.0853	5.34856	16.4913	-1.57691	-2.98331	0.0112104	0.044174	Gm48025	10	70975506	70993040	-	1823	sense_intronic	predicted gene, 48025 [Source:MGI Symbol;Acc:MGI:6097338]	-	12	2	3	6	20	16	15	0.122701	0.0329928	0.0364183	0.0788631	0.219304	0.192367	0.217301
ENSMUSG00000030825	9.68001	10.4452	6.70831	6.22797	22.4313	28.376	22.7803	8.26536	24.5292	-1.57596	-2.98134	0.00117928	0.00651217	Hsd17b14	7	45554893	45567752	+	2046	protein_coding	hydroxysteroid (17-beta) dehydrogenase 14 [Source:MGI Symbol;Acc:MGI:1913315]	-	12	8	7	6	26	30	20	0.109328	0.117587	0.0757141	0.0702676	0.254022	0.321376	0.258156
ENSMUSG00000093738	9.68001	7.83387	8.62497	2.07599	18.1176	15.1339	30.7535	7.05371	21.335	-1.57372	-2.97672	0.00577	0.0253065	AI606473	3	154330821	154334254	+	2386	processed_transcript	expressed sequence AI606473 [Source:MGI Symbol;Acc:MGI:2139767]	-	12	6	9	2	21	16	27	0.0937486	0.0756234	0.0834751	0.0200849	0.175935	0.146976	0.298848
ENSMUSG00000021388	73.4067	135.787	114.041	144.281	299.372	288.49	447.634	116.879	345.165	-1.57029	-2.96965	1.20054e-14	3.13307e-13	Aspn	13	49544443	49567565	+	2354	protein_coding	asporin [Source:MGI Symbol;Acc:MGI:1913945]	-	91	104	119	139	347	305	393	0.720591	1.32862	1.11873	1.41487	2.94664	2.83982	4.40903
ENSMUSG00000089647	8.87334	9.13952	6.70831	11.4179	27.6078	28.376	23.9194	9.03478	26.6344	-1.56764	-2.96419	0.000698908	0.00412734	Gm2245	15	6604341	6654303	-	3376	antisense	predicted gene 2245 [Source:MGI Symbol;Acc:MGI:3780415]	-	11	7	7	11	32	30	21	0.0607357	0.0623549	0.045886	0.0780728	0.189475	0.194768	0.164276
ENSMUSG00000104030	5.64667	7.83387	12.4583	8.30396	16.3921	17.0256	43.2826	8.5607	25.5668	-1.56763	-2.96418	0.00362707	0.0171764	5330406M23Rik	6	31108827	31110920	-	2094	TEC	RIKEN cDNA 5330406M23 gene [Source:MGI Symbol;Acc:MGI:1923921]	-	7	6	13	8	19	18	38	0.0623125	0.0861687	0.137389	0.0915425	0.181377	0.188406	0.479252
ENSMUSG00000044734	45.98	122.731	115.958	84.0776	249.333	276.193	285.893	92.1866	270.473	-1.56746	-2.96382	7.39912e-12	1.49391e-10	Serpinb1a	13	32842092	32851185	-	2303	protein_coding	serine (or cysteine) peptidase inhibitor, clade B, member 1a [Source:MGI Symbol;Acc:MGI:1913472]	-	57	94	121	81	289	292	251	0.461355	1.22746	1.16272	0.842753	2.50846	2.77899	2.87831
ENSMUSG00000074971	1086.58	1164.64	1303.33	1423.09	3696	3419.31	3947.83	1244.41	3687.71	-1.56745	-2.96381	9.63533e-92	8.07009e-89	Fibin	2	110360917	110363183	-	2267	protein_coding	fin bud initiation factor homolog (zebrafish) [Source:MGI Symbol;Acc:MGI:1914856]	-	1347	892	1360	1371	4284	3615	3466	11.0757	11.8328	13.2761	14.4909	37.7748	34.9506	40.377
ENSMUSG00000099446	19.36	14.3621	15.3333	35.2918	56.0784	52.9686	79.7312	21.0868	62.926	-1.56734	-2.96359	8.05732e-06	7.41585e-05	2310005E17Rik	13	98424109	98435065	-	1187	lincRNA	RIKEN cDNA 2310005E17 gene [Source:MGI Symbol;Acc:MGI:1917340]	-	24	11	16	34	65	56	70	0.37689	0.278687	0.2983	0.686337	1.09463	1.03403	1.55742
ENSMUSG00000116626	8.87334	14.3621	9.5833	5.18997	23.2941	15.1339	45.5607	9.50218	27.9962	-1.56694	-2.96276	0.00263935	0.0130964	AC129214.1	16	31760966	31766184	+	5219	TEC	TEC	-	11	11	10	5	27	16	40	0.0392879	0.0633841	0.0424031	0.0229558	0.103414	0.067194	0.202409
ENSMUSG00000117262	4.03334	7.83387	8.62497	12.4559	11.2157	14.188	47.8387	8.23703	24.4141	-1.56443	-2.95762	0.00988631	0.0398289	CT010445.2	17	74211958	74214082	+	2125	processed_pseudogene	F-box protein 34 (Fbxo34) pseudogene	-	5	6	9	12	13	15	42	0.0438596	0.0849117	0.0937278	0.135311	0.122289	0.154714	0.521973
ENSMUSG00000028553	27.4267	33.9468	24.9166	32.1778	89.7254	69.0483	102.512	29.617	87.0951	-1.56377	-2.95625	7.76746e-09	1.121e-07	Angptl3	4	99030954	99046111	+	3580	protein_coding	angiopoietin-like 3 [Source:MGI Symbol;Acc:MGI:1353627]	-	34	26	26	31	104	73	90	0.177031	0.218406	0.160722	0.207486	0.580704	0.446928	0.663922
ENSMUSG00000079481	372.68	476.56	481.082	399.628	1247.53	1173.82	1399.85	432.488	1273.73	-1.5621	-2.95283	4.39633e-59	9.36688e-57	Nhsl2	X	101849385	102092055	+	16952	protein_coding	NHS-like 2 [Source:MGI Symbol;Acc:MGI:3645090]	-	462	365	502	385	1446	1241	1229	0.508013	0.647511	0.655341	0.544188	1.70511	1.60453	1.91465
ENSMUSG00000034382	13.7133	18.279	8.62497	8.30396	32.7843	31.2136	43.2826	12.2303	35.7602	-1.56098	-2.95055	0.000207837	0.00140578	AI661453	17	47436615	47470638	+	5056	protein_coding	expressed sequence AI661453 [Source:MGI Symbol;Acc:MGI:2146908]	-	17	14	9	8	38	33	38	0.0626752	0.0832715	0.0393931	0.0379134	0.150238	0.143056	0.198488
ENSMUSG00000017737	10956.2	9563.85	8196.6	7297.1	28910.6	26076.6	24533.3	9003.43	26506.8	-1.55779	-2.94402	8.89323e-22	3.77636e-20	Mmp9	2	164940780	164955850	+	3539	protein_coding	matrix metallopeptidase 9 [Source:MGI Symbol;Acc:MGI:97011]	-	13582	7325	8553	7030	33510	27569	21539	71.538	62.2447	53.4838	47.5975	189.277	170.741	160.732
ENSMUSG00000086105	5.64667	7.83387	12.4583	7.26596	28.4706	22.7008	21.6413	8.3012	24.2709	-1.55682	-2.94206	0.00169588	0.00893327	Gm11636	11	102614892	102616546	-	774	lincRNA	predicted gene 11636 [Source:MGI Symbol;Acc:MGI:3649522]	-	7	6	13	7	33	24	19	0.168582	0.233123	0.371695	0.216704	0.85227	0.679623	0.648291
ENSMUSG00000043099	719.547	834.307	965.997	1109.62	2589.1	2746.8	2665.3	907.367	2667.06	-1.55589	-2.94015	7.28093e-23	3.29937e-21	Hic1	11	75164565	75169519	-	3750	protein_coding	hypermethylated in cancer 1 [Source:MGI Symbol;Acc:MGI:1338010]	ZBTB	892	639	1008	1069	3001	2904	2340	4.43392	5.12442	5.94859	6.83055	15.997	16.9732	16.4794
ENSMUSG00000018927	303.307	434.78	308.582	219.017	1053.41	985.594	738.083	316.421	925.696	-1.55123	-2.93067	6.96173e-09	1.01254e-07	Ccl6	11	83587882	83593087	-	1795	protein_coding	chemokine (C-C motif) ligand 6 [Source:MGI Symbol;Acc:MGI:98263]	-	376	333	322	211	1221	1042	648	3.90461	5.57898	3.96987	2.81661	13.5974	12.7233	9.53384
ENSMUSG00000096992	36.3	32.6411	64.2081	37.3678	119.921	90.8033	166.296	42.6293	125.674	-1.54812	-2.92435	1.9887e-08	2.73364e-07	Gm26788	1	34165856	34178446	-	4782	processed_transcript	predicted gene, 26788 [Source:MGI Symbol;Acc:MGI:5477282]	-	45	25	67	36	139	96	146	0.175411	0.157219	0.310063	0.180386	0.581044	0.440007	0.806307
ENSMUSG00000089417	29.8467	27.4185	105.416	52.9377	162.196	109.721	201.606	53.9048	157.841	-1.54686	-2.92181	0.00589001	0.0257168	Gm22009	3	69085105	69085447	-	343	scaRNA	predicted gene, 22009 [Source:MGI Symbol;Acc:MGI:5451786]	-	37	21	110	51	188	116	177	2.01077	1.8412	7.09714	3.56275	10.9564	7.41245	13.6281
ENSMUSG00000104118	6.45334	2.61129	8.62497	5.18997	19.8431	14.188	17.0853	5.71989	17.0388	-1.54201	-2.91201	0.00898078	0.036791	Gm37298	1	137909291	137913158	+	3868	TEC	predicted gene, 37298 [Source:MGI Symbol;Acc:MGI:5610526]	-	8	2	9	5	23	15	15	0.0385529	0.0155496	0.0514921	0.0309737	0.118863	0.0849968	0.102415
ENSMUSG00000047507	19.36	10.4452	22.9999	13.4939	48.3137	45.4016	53.5338	16.5748	49.083	-1.53772	-2.90335	1.66719e-05	0.000144109	Baiap3	17	25242659	25256364	-	5112	protein_coding	BAI1-associated protein 3 [Source:MGI Symbol;Acc:MGI:2685783]	-	24	8	24	13	56	48	47	0.0875134	0.0470624	0.103897	0.0609343	0.218978	0.205801	0.242809
ENSMUSG00000029664	1.61333	10.4452	6.70831	8.30396	23.2941	15.1339	18.2243	6.76769	18.8841	-1.53424	-2.89636	0.0100816	0.0404478	Tfpi2	6	3962595	3988919	-	1747	protein_coding	tissue factor pathway inhibitor 2 [Source:MGI Symbol;Acc:MGI:108543]	-	2	8	7	8	27	16	16	0.0213398	0.137712	0.0886727	0.109725	0.308941	0.200736	0.241871
ENSMUSG00000086283	57.2734	66.5879	68.0415	88.2296	185.49	189.173	232.359	70.0331	202.341	-1.53275	-2.89337	3.75237e-16	1.09545e-14	2810433D01Rik	11	102619796	102624416	-	1205	lincRNA	RIKEN cDNA 2810433D01 gene [Source:MGI Symbol;Acc:MGI:1924382]	-	71	51	71	85	215	200	204	1.09831	1.27279	1.30393	1.69021	3.56661	3.63782	4.47096
ENSMUSG00000091313	14.52	9.13952	18.2083	12.4559	35.3725	25.5384	59.2289	13.5809	40.0466	-1.53236	-2.89258	0.000294786	0.00192062	Fth-ps2	6	39653450	39653965	-	516	processed_pseudogene	ferritin heavy chain, pseudogene 2 [Source:MGI Symbol;Acc:MGI:104594]	-	18	7	19	12	41	27	52	0.650245	0.407966	0.81487	0.557238	1.58832	1.14686	2.66141
ENSMUSG00000053617	4350.36	5345.31	5378.15	5380.97	13616.7	14428.3	16313	5113.7	14786	-1.53202	-2.8919	9.36549e-47	1.223e-44	Sh3pxd2a	19	47260174	47464411	-	10464	protein_coding	SH3 and PX domains 2A [Source:MGI Symbol;Acc:MGI:1298393]	-	5393	4094	5612	5184	15783	15254	14322	9.60697	11.7659	11.8687	11.8707	30.1506	31.951	36.1463
ENSMUSG00000107512	2.42	23.5016	6.70831	10.3799	31.9215	19.8632	37.5876	10.7525	29.7908	-1.52853	-2.88491	0.00643169	0.0277034	Gm44433	6	77428678	77433509	-	4832	TEC	predicted gene, 44433 [Source:MGI Symbol;Acc:MGI:5690825]	-	3	18	7	10	37	21	33	0.0115731	0.112027	0.0320594	0.0495887	0.153066	0.0952556	0.180362
ENSMUSG00000027204	5044.09	6089.53	6297.19	6409.62	16978.8	16654.8	17883.7	5960.11	17172.4	-1.52729	-2.88243	1.00331e-130	1.74067e-127	Fbn1	2	125300594	125507993	-	12128	protein_coding	fibrillin 1 [Source:MGI Symbol;Acc:MGI:95489]	-	6253	4664	6571	6175	19680	17608	15701	9.61066	11.565	11.9902	12.1999	32.437	31.8214	34.1897
ENSMUSG00000027875	45.98	79.6444	55.5832	66.4317	126.823	186.336	217.552	61.9098	176.904	-1.52679	-2.88143	2.92788e-11	5.57329e-10	Hmgcs2	3	98280435	98310738	+	3290	protein_coding	3-hydroxy-3-methylglutaryl-Coenzyme A synthase 2 [Source:MGI Symbol;Acc:MGI:101939]	-	57	61	58	64	147	197	191	0.322948	0.557582	0.390137	0.466115	0.893152	1.31241	1.53319
ENSMUSG00000071489	398.494	571.873	614.29	565.707	1587.45	1408.4	1628.79	537.591	1541.55	-1.52376	-2.8754	5.16005e-44	5.93992e-42	Ptgdr	14	44851235	44859375	-	3187	protein_coding	prostaglandin D receptor [Source:MGI Symbol;Acc:MGI:102966]	-	494	438	641	545	1840	1489	1430	2.88934	4.13302	4.45103	4.09755	11.5409	10.2403	11.8498
ENSMUSG00000106375	16.1333	31.3355	17.2499	26.9879	55.2156	58.6438	80.8702	22.9267	64.9099	-1.52347	-2.87482	3.03546e-06	3.01177e-05	Gm43361	5	122496159	122500848	+	4690	TEC	predicted gene 43361 [Source:MGI Symbol;Acc:MGI:5663498]	-	20	24	18	26	64	62	71	0.0794897	0.153891	0.0849345	0.132834	0.272779	0.289746	0.3998
ENSMUSG00000039062	278.3	379.943	366.082	343.576	973.175	997.89	961.33	341.975	977.465	-1.52334	-2.87455	3.86936e-55	6.76135e-53	Anpep	7	79821803	79861059	-	4135	protein_coding	alanyl (membrane) aminopeptidase [Source:MGI Symbol;Acc:MGI:5000466]	-	345	291	382	331	1128	1055	844	1.55524	2.11638	2.04443	1.91806	5.45303	5.5921	5.39044
ENSMUSG00000115414	8.87334	15.6677	16.2916	19.7219	31.9215	40.6723	56.9508	15.1387	43.1816	-1.52037	-2.86864	0.000123141	0.00088204	Gm49257	15	55475530	55479377	-	527	processed_transcript	predicted gene, 49257 [Source:MGI Symbol;Acc:MGI:6118730]	-	11	12	17	19	37	43	50	0.389077	0.684772	0.713876	0.863878	1.40344	1.78836	2.50563
ENSMUSG00000109459	7.26	5.22258	5.74998	6.22797	16.3921	14.188	22.7803	6.11513	17.7868	-1.51916	-2.86624	0.00709129	0.0300437	Gm39526	X	94731399	94745359	+	1413	lincRNA	predicted gene, 39526 [Source:MGI Symbol;Acc:MGI:5622411]	-	9	4	6	6	19	15	20	0.118728	0.085132	0.093971	0.101746	0.268792	0.232674	0.373805
ENSMUSG00000105461	5.64667	6.52823	5.74998	4.15198	13.8039	20.8091	12.5292	5.51921	15.7141	-1.51885	-2.86562	0.011353	0.0446346	Gm4742	14	52368918	52369688	-	771	processed_pseudogene	predicted gene 4742 [Source:MGI Symbol;Acc:MGI:3645661]	-	7	5	6	4	16	22	11	0.169238	0.195025	0.172219	0.124313	0.41483	0.625412	0.376787
ENSMUSG00000093979	9.68001	2.61129	12.4583	8.30396	31.0588	18.9173	22.7803	8.26339	24.2522	-1.51867	-2.86527	0.00345448	0.0165201	Gm2237	14	19563800	19585135	-	2090	protein_coding	predicted gene 2237 [Source:MGI Symbol;Acc:MGI:3780407]	-	12	2	13	8	36	20	20	0.107026	0.0287779	0.137652	0.0917177	0.344318	0.20974	0.252721
ENSMUSG00000092571	11.2933	10.4452	18.2083	15.5699	30.196	45.4016	44.4217	13.8792	40.0064	-1.51659	-2.86114	0.000112341	0.000811616	Gm4134	17	33861302	33864228	-	563	unprocessed_pseudogene	predicted gene 4134 [Source:MGI Symbol;Acc:MGI:3782310]	-	14	8	19	15	35	48	39	0.463525	0.427324	0.746844	0.638399	1.24269	1.86866	1.82942
ENSMUSG00000042961	196.827	379.943	342.124	301.019	785.097	822.905	1000.06	304.978	869.353	-1.51395	-2.8559	1.26724e-09	2.01176e-08	Egflam	15	7206120	7398395	-	6121	protein_coding	EGF-like, fibronectin type III and laminin G domains [Source:MGI Symbol;Acc:MGI:2146149]	-	244	291	357	290	910	870	878	0.743056	1.4297	1.29072	1.13523	2.97182	3.11526	3.78817
ENSMUSG00000103869	12.9067	6.52823	5.74998	8.30396	23.2941	17.0256	33.0315	8.37221	24.4504	-1.51235	-2.85274	0.00311567	0.0151202	Gm37420	14	61667220	61670131	-	2912	TEC	predicted gene, 37420 [Source:MGI Symbol;Acc:MGI:5610648]	-	16	5	6	8	27	18	29	0.102419	0.0516361	0.0455979	0.0658276	0.185343	0.135481	0.263005
ENSMUSG00000104869	4.84	10.4452	6.70831	3.11398	17.2549	17.9715	17.0853	6.27687	17.4372	-1.51067	-2.84942	0.00918381	0.03749	Gm42544	3	122023830	122027071	+	3242	TEC	predicted gene 42544 [Source:MGI Symbol;Acc:MGI:5662681]	-	6	8	7	3	20	19	15	0.0344979	0.0742082	0.0477826	0.0221727	0.123316	0.128451	0.12219
ENSMUSG00000073234	8.87334	6.52823	5.74998	7.26596	18.9804	22.7008	19.3633	7.10438	20.3482	-1.50648	-2.84115	0.00385776	0.0180576	Gm8773	5	5573799	5576203	+	1268	protein_coding	predicted gene 8773 [Source:MGI Symbol;Acc:MGI:3646213]	-	11	5	6	7	22	24	17	0.161706	0.118584	0.104717	0.132278	0.346823	0.414849	0.354068
ENSMUSG00000045912	7.26	3.91694	7.66664	7.26596	25.8823	14.188	15.9462	6.52739	18.6722	-1.50047	-2.82936	0.00762191	0.0319352	C2cd4c	10	79606854	79614025	-	6754	protein_coding	C2 calcium-dependent domain containing 4C [Source:MGI Symbol;Acc:MGI:2685084]	-	9	3	8	7	30	15	14	0.0248391	0.0133578	0.0262128	0.024834	0.0887901	0.0486775	0.0547425
ENSMUSG00000110088	3.22667	11.7508	10.5416	10.3799	29.3333	12.2963	33.0315	8.97476	24.887	-1.49872	-2.82591	0.00607575	0.0264044	Gm45343	8	25687369	25688196	+	828	TEC	predicted gene 45343 [Source:MGI Symbol;Acc:MGI:5791179]	-	4	9	11	10	34	13	29	0.09005	0.326879	0.294	0.289387	0.820829	0.344121	0.924964
ENSMUSG00000115924	87.9267	71.8105	77.6248	65.3937	227.764	196.74	220.969	75.6889	215.158	-1.49831	-2.82511	1.62365e-18	5.66622e-17	Gm19277	15	85149254	85156132	-	1165	lincRNA	predicted gene, 19277 [Source:MGI Symbol;Acc:MGI:5011462]	-	109	55	81	63	264	208	194	1.74403	1.41975	1.53866	1.29576	4.52983	3.91323	4.39778
ENSMUSG00000003411	23.3933	32.6411	12.4583	12.4559	60.3921	53.9144	54.6728	20.2372	56.3264	-1.49811	-2.82472	2.64053e-05	0.000219418	Rab3b	4	108879063	108943324	+	3524	protein_coding	RAB3B, member RAS oncogene family [Source:MGI Symbol;Acc:MGI:1917158]	-	29	25	13	12	70	57	48	0.153397	0.213343	0.0816379	0.0815933	0.397069	0.354517	0.359718
ENSMUSG00000103085	6.45334	9.13952	14.375	7.26596	19.8431	21.7549	37.5876	9.30844	26.3952	-1.49749	-2.82352	0.00257311	0.0128149	Gm38120	1	13343563	13348204	-	4642	TEC	predicted gene, 38120 [Source:MGI Symbol;Acc:MGI:5611348]	-	8	7	15	7	23	23	33	0.0321247	0.045349	0.0715107	0.0361329	0.0990437	0.108598	0.187744
ENSMUSG00000113332	12.9067	9.13952	4.79165	4.15198	25.0196	21.7549	19.3633	7.74746	22.0459	-1.49718	-2.82291	0.0051838	0.0231621	Gm9259	12	19824891	19830372	-	575	unprocessed_pseudogene	predicted gene 9259 [Source:MGI Symbol;Acc:MGI:3645724]	-	16	7	5	4	29	23	17	0.518688	0.366105	0.192436	0.166687	1.00817	0.876714	0.780798
ENSMUSG00000107083	8.87334	6.52823	10.5416	4.15198	26.7451	17.0256	20.5023	7.52379	21.4243	-1.49491	-2.81846	0.00468496	0.0212419	Gm43313	5	32467195	32469429	+	2235	TEC	predicted gene 43313 [Source:MGI Symbol;Acc:MGI:5663450]	-	11	5	11	4	31	18	18	0.0917422	0.0672772	0.108918	0.0428837	0.277261	0.17652	0.212693
ENSMUSG00000086484	4.84	11.7508	7.66664	6.22797	16.3921	15.1339	31.8925	7.62136	21.1395	-1.49489	-2.81842	0.00671554	0.0286667	Nron	2	33805816	33813591	+	3653	antisense	non-protein coding RNA, repressor of NFAT [Source:MGI Symbol;Acc:MGI:2444126]	-	6	9	8	6	19	16	28	0.0306165	0.0740914	0.0484646	0.039356	0.10397	0.0959993	0.202426
ENSMUSG00000037005	8.87334	35.2524	10.5416	30.1019	46.5882	51.0768	77.4531	21.1923	58.3727	-1.49368	-2.81607	0.000415447	0.00262235	Xpnpep2	X	48108725	48136981	+	4878	protein_coding	X-prolyl aminopeptidase (aminopeptidase P) 2, membrane-bound [Source:MGI Symbol;Acc:MGI:2180001]	-	11	27	11	29	54	54	68	0.0420344	0.166455	0.049904	0.142451	0.221287	0.242633	0.36815
ENSMUSG00000105378	8.06667	5.22258	7.66664	6.22797	11.2157	26.4843	20.5023	6.79597	19.4008	-1.48949	-2.8079	0.00789851	0.0329392	Gm42515	3	126737497	126741079	+	3583	TEC	predicted gene 42515 [Source:MGI Symbol;Acc:MGI:5662652]	-	10	4	8	6	13	28	18	0.0520244	0.0335729	0.0494115	0.0401249	0.0725272	0.171281	0.132673
ENSMUSG00000113200	3.22667	6.52823	8.62497	11.4179	20.7059	14.188	27.3364	7.44945	20.7434	-1.48715	-2.80334	0.00779154	0.0325617	Gm48632	12	111091200	111093941	+	2742	TEC	predicted gene, 48632 [Source:MGI Symbol;Acc:MGI:6098236]	-	4	5	9	11	24	15	24	0.0271923	0.0548375	0.0726373	0.0961246	0.174964	0.119901	0.231154
ENSMUSG00000063796	100.027	276.797	224.249	127.673	460.705	509.822	553.562	182.187	508.03	-1.48282	-2.79495	0.000136548	0.000966941	Slc22a8	19	8591254	8611834	+	3478	protein_coding	solute carrier family 22 (organic anion transporter), member 8 [Source:MGI Symbol;Acc:MGI:1336187]	-	124	212	234	123	534	539	486	0.664578	1.83308	1.48892	0.847393	3.06913	3.3967	3.69032
ENSMUSG00000034435	38.72	109.674	63.2498	55.0137	191.529	164.581	192.494	66.6644	182.868	-1.48101	-2.79145	3.85042e-09	5.77659e-08	Tmem30b	12	73543402	73546392	-	2991	protein_coding	transmembrane protein 30B [Source:MGI Symbol;Acc:MGI:2442082]	-	48	84	66	53	222	174	169	0.299143	0.844575	0.488329	0.424589	1.48368	1.27506	1.4922
ENSMUSG00000042821	60.5	107.063	105.416	124.559	279.529	248.763	297.283	99.3847	275.192	-1.48023	-2.78993	1.41955e-14	3.68371e-13	Snai1	2	167538195	167542814	+	1621	protein_coding	snail family zinc finger 1 [Source:MGI Symbol;Acc:MGI:98330]	zf-C2H2	75	82	110	120	324	263	261	0.862446	1.52127	1.50174	1.77381	3.99545	3.55607	4.25221
ENSMUSG00000045967	8.87334	14.3621	12.4583	20.7599	41.4117	52.0227	22.7803	14.1134	38.7383	-1.47995	-2.78938	0.000570661	0.00346606	Gpr158	2	21367542	21830547	+	8170	protein_coding	G protein-coupled receptor 158 [Source:MGI Symbol;Acc:MGI:2441697]	-	11	11	13	20	48	55	20	0.0250972	0.0404898	0.0352132	0.0586567	0.117442	0.14755	0.0646495
ENSMUSG00000107955	5.64667	6.52823	8.62497	7.26596	18.1176	18.9173	21.6413	7.01646	19.5588	-1.47833	-2.78627	0.00512076	0.0229395	Gm44027	2	39178562	39182041	-	3480	TEC	predicted gene, 44027 [Source:MGI Symbol;Acc:MGI:5690419]	-	7	5	9	7	21	20	19	0.0374949	0.0432082	0.0572332	0.0481979	0.120627	0.125965	0.144189
ENSMUSG00000049892	20.1667	26.1129	25.8749	36.3298	61.2548	97.4243	66.063	27.1211	74.914	-1.47525	-2.78032	1.25839e-06	1.33647e-05	Rasd1	11	59963181	59964944	-	1611	protein_coding	RAS, dexamethasone-induced 1 [Source:MGI Symbol;Acc:MGI:1270848]	-	25	20	27	35	71	103	58	0.289267	0.373344	0.370897	0.520573	0.880982	1.40133	0.950801
ENSMUSG00000022548	11887	16671.8	16909.7	15460.9	44590.1	39873	42575.3	15232.4	42346.1	-1.4752	-2.78022	1.35867e-27	7.69248e-26	Apod	16	31296192	31314808	-	2577	protein_coding	apolipoprotein D [Source:MGI Symbol;Acc:MGI:88056]	-	14736	12769	17645	14895	51684	42155	37379	106.591	149.011	151.528	138.495	400.909	358.536	383.063
ENSMUSG00000028487	497.714	829.085	758.039	690.267	1794.51	1819.85	2161.85	693.776	1925.4	-1.47429	-2.77846	5.45397e-15	1.45095e-13	Bnc2	4	84275095	84675275	-	8174	protein_coding	basonuclin 2 [Source:MGI Symbol;Acc:MGI:2443805]	zf-C2H2	617	635	791	665	2080	1924	1898	1.40703	2.33622	2.14154	1.94938	5.08666	5.15903	6.13224
ENSMUSG00000111465	13.7133	11.7508	15.3333	22.8359	48.3137	44.4558	39.8656	15.9083	44.2117	-1.47388	-2.77767	5.49526e-05	0.0004263	Gm47113	9	121869496	121879936	+	9507	lincRNA	predicted gene, 47113 [Source:MGI Symbol;Acc:MGI:6095855]	-	17	9	16	22	56	47	35	0.0333318	0.0284691	0.0372444	0.0554483	0.117747	0.108356	0.0972259
ENSMUSG00000089991	58.08	61.3653	45.0415	43.5958	134.588	134.313	164.018	52.0207	144.307	-1.47234	-2.77471	2.22967e-12	4.75057e-11	Gm16332	1	139862957	139936477	-	2967	unprocessed_pseudogene	predicted gene 16332 [Source:MGI Symbol;Acc:MGI:3840155]	-	72	47	47	42	156	142	144	0.452344	0.476382	0.350562	0.339189	1.05102	1.04898	1.28175
ENSMUSG00000110774	7.26	13.0565	7.66664	7.26596	31.0588	18.9173	21.6413	8.81227	23.8725	-1.47156	-2.77321	0.00297419	0.0145469	Gm39318	9	35188663	35193817	+	1118	antisense	predicted gene, 39318 [Source:MGI Symbol;Acc:MGI:5622203]	-	9	10	8	7	36	20	19	0.150056	0.268988	0.158355	0.150026	0.643672	0.39209	0.448817
ENSMUSG00000032327	2411.13	3520.02	3546.78	3552.02	8718.03	8594.15	9722.65	3257.49	9011.61	-1.46839	-2.76713	2.68624e-21	1.10963e-19	Stra6	9	58063788	58153996	+	5829	protein_coding	stimulated by retinoic acid gene 6 [Source:MGI Symbol;Acc:MGI:107742]	-	2989	2696	3701	3422	10105	9086	8536	9.55841	13.9092	14.0511	14.0668	34.6534	34.1646	38.6739
ENSMUSG00000050711	113.74	125.342	119.791	114.179	308.862	385.914	282.476	118.263	325.751	-1.46697	-2.76441	4.24408e-23	1.94499e-21	Scg2	1	79434669	79440120	-	2515	protein_coding	secretogranin II [Source:MGI Symbol;Acc:MGI:103033]	-	141	96	125	110	358	408	248	1.04505	1.14791	1.09991	1.04801	2.84544	3.55566	2.60418
ENSMUSG00000114996	23.3933	19.5847	28.7499	25.9499	77.647	29.3219	96.8164	24.4195	67.9284	-1.46534	-2.76129	8.4696e-05	0.000630071	Gm48958	14	46893520	46896483	+	2964	TEC	predicted gene, 48958 [Source:MGI Symbol;Acc:MGI:6118289]	-	29	15	30	25	90	31	85	0.182379	0.152191	0.22399	0.202102	0.606972	0.229235	0.757353
ENSMUSG00000041481	444.474	669.796	574.998	524.187	1459.76	1367.72	1735.86	553.364	1521.12	-1.46382	-2.75838	1.90759e-40	1.955e-38	Serpina3g	12	104236245	104241939	+	2105	protein_coding	serine (or cysteine) peptidase inhibitor, clade A, member 3G [Source:MGI Symbol;Acc:MGI:105046]	-	551	513	600	505	1692	1446	1524	4.87925	7.32893	6.30789	5.74842	16.0677	15.0562	19.1201
ENSMUSG00000041014	9.68001	14.3621	20.1249	12.4559	41.4117	34.0512	41.0046	14.1557	38.8225	-1.46322	-2.75723	0.000187348	0.001284	Nrg3	14	38368952	39473088	-	6817	protein_coding	neuregulin 3 [Source:MGI Symbol;Acc:MGI:1097165]	-	12	11	21	12	48	36	36	0.0328127	0.048526	0.0681727	0.0421791	0.140751	0.115746	0.139465
ENSMUSG00000053846	99.2201	73.1161	55.5832	90.3056	227.764	237.413	193.633	79.5562	219.603	-1.45969	-2.75049	2.91749e-14	7.36621e-13	Lipg	18	74939322	74961263	-	3787	protein_coding	lipase, endothelial [Source:MGI Symbol;Acc:MGI:1341803]	-	123	56	58	87	264	251	170	0.60543	0.444701	0.338936	0.55047	1.39352	1.4527	1.18553
ENSMUSG00000104983	5.64667	5.22258	3.83332	15.5699	16.3921	20.8091	25.0584	7.56812	20.7532	-1.45412	-2.73989	0.010735	0.0426067	Gm42763	9	110543211	110545297	+	2087	TEC	predicted gene 42763 [Source:MGI Symbol;Acc:MGI:5662900]	-	7	4	4	15	19	22	22	0.0625215	0.0576385	0.0424153	0.172218	0.181985	0.231046	0.278393
ENSMUSG00000038775	47.5934	83.5613	88.1664	83.0396	187.215	184.444	244.889	75.5902	205.516	-1.452	-2.73587	3.52297e-12	7.37031e-11	Vill	9	119052778	119071525	+	4409	protein_coding	villin-like [Source:MGI Symbol;Acc:MGI:1201781]	-	59	64	92	80	217	195	215	0.24944	0.436531	0.461777	0.43477	0.983838	0.969376	1.28782
ENSMUSG00000102267	9.68001	7.83387	10.5416	8.30396	24.1568	16.0797	35.3095	9.08987	25.182	-1.45081	-2.73361	0.00304946	0.0148702	9530003O04Rik	16	77654531	77655438	+	908	TEC	RIKEN cDNA 9530003O04 gene [Source:MGI Symbol;Acc:MGI:1924641]	-	12	6	11	8	28	17	31	0.246348	0.19872	0.268097	0.211112	0.616419	0.410356	0.90164
ENSMUSG00000024529	12537.2	14346.4	16333.8	16650.5	41037.3	37275.7	44217.8	14967	40843.6	-1.44835	-2.72895	1.788e-31	1.22334e-29	Lox	18	52516069	52529867	-	4810	protein_coding	lysyl oxidase [Source:MGI Symbol;Acc:MGI:96817]	-	15542	10988	17044	16041	47566	39409	38821	60.2304	68.6987	78.4172	79.909	197.677	179.576	213.147
ENSMUSG00000111412	2.42	6.52823	10.5416	12.4559	22.4313	16.0797	26.1974	7.98645	21.5695	-1.44549	-2.72355	0.00994662	0.0400304	Gm47047	9	67424503	67427491	+	2401	antisense	predicted gene, 47047 [Source:MGI Symbol;Acc:MGI:6095751]	-	3	5	11	12	26	17	23	0.0232907	0.0626258	0.101388	0.119756	0.216464	0.155187	0.252984
ENSMUSG00000031871	1105.13	1543.27	1636.83	1317.22	3655.45	3591.46	4183.61	1400.61	3810.17	-1.44445	-2.72159	1.93948e-20	7.68482e-19	Cdh5	8	104101625	104144511	+	4203	protein_coding	cadherin 5 [Source:MGI Symbol;Acc:MGI:105057]	-	1370	1182	1708	1269	4237	3797	3673	6.07596	8.45733	8.99318	7.23455	20.1513	19.8006	23.0791
ENSMUSG00000031740	3062.11	3632.3	3922.45	3850.96	9520.38	9228.83	10654.4	3616.96	9801.19	-1.4384	-2.7102	4.8369e-42	5.31599e-40	Mmp2	8	92827291	92853420	+	3371	protein_coding	matrix metallopeptidase 2 [Source:MGI Symbol;Acc:MGI:97009]	-	3796	2782	4093	3710	11035	9757	9354	20.9904	24.8184	26.87	26.3709	65.4361	63.4389	73.2818
ENSMUSG00000036545	1013.98	916.563	1342.62	1195.77	2883.29	2805.44	3398.83	1117.23	3029.19	-1.43817	-2.70977	5.37218e-19	1.93311e-17	Adamts2	11	50602084	50807573	+	9336	protein_coding	a disintegrin-like and metallopeptidase (reprolysin type) with thrombospondin type 1 motif, 2 [Source:MGI Symbol;Acc:MGI:1347356]	-	1257	702	1401	1152	3342	2966	2984	2.50974	2.26127	3.32095	2.95666	7.15566	6.96319	8.44103
ENSMUSG00000036437	1998.11	2728.8	2699.62	2909.5	6919.21	6102.74	7968.56	2584.01	6996.84	-1.43742	-2.70835	5.61368e-19	2.01107e-17	Npy1r	8	66697192	66706792	+	3454	protein_coding	neuropeptide Y receptor Y1 [Source:MGI Symbol;Acc:MGI:104963]	-	2477	2090	2817	2803	8020	6452	6996	13.3677	18.197	18.0488	19.4451	46.4148	40.9421	53.4915
ENSMUSG00000063011	25.8133	65.2823	38.3332	38.4058	96.6274	97.4243	141.238	41.9587	111.763	-1.43702	-2.70762	3.38208e-07	3.92861e-06	Msln	17	25748614	25754327	-	2114	protein_coding	mesothelin [Source:MGI Symbol;Acc:MGI:1888992]	-	32	50	40	37	112	103	124	0.282162	0.711279	0.418735	0.419378	1.05905	1.0679	1.54908
ENSMUSG00000000385	21.78	19.5847	50.7915	26.9879	78.5097	65.2648	100.233	29.786	81.336	-1.43683	-2.70726	1.00522e-05	9.09325e-05	Tmprss2	16	97564682	97611195	-	7302	protein_coding	transmembrane protease, serine 2 [Source:MGI Symbol;Acc:MGI:1354381]	-	27	15	53	26	91	69	88	0.0689249	0.0617767	0.160627	0.0853181	0.249117	0.207112	0.318272
ENSMUSG00000030834	70.9867	71.8105	97.7497	86.1536	205.333	196.74	263.113	81.6751	221.729	-1.43527	-2.70433	1.753e-15	4.82752e-14	Abcc6	7	45967555	46030302	-	5721	protein_coding	ATP-binding cassette, sub-family C (CFTR/MRP), member 6 [Source:MGI Symbol;Acc:MGI:1351634]	-	88	55	102	83	238	208	231	0.286724	0.289112	0.39456	0.347629	0.83159	0.796873	1.06634
ENSMUSG00000105822	12.9067	5.22258	11.5	11.4179	31.0588	21.7549	31.8925	10.2618	28.2354	-1.42737	-2.68955	0.00180689	0.00944223	Gm42969	3	127390076	127393706	-	3631	TEC	predicted gene 42969 [Source:MGI Symbol;Acc:MGI:5663106]	-	16	4	12	11	36	23	28	0.0821387	0.033129	0.0731374	0.0725898	0.198189	0.138835	0.203652
ENSMUSG00000005397	4244.68	5359.67	5656.07	5537.7	13545.1	13679.1	14709.3	5199.53	13977.8	-1.42694	-2.68876	4.62487e-38	4.25505e-36	Nid1	13	13437551	13512269	+	6943	protein_coding	nidogen 1 [Source:MGI Symbol;Acc:MGI:97342]	-	5262	4105	5902	5335	15700	14462	12914	14.1272	17.7804	18.8121	18.4118	45.2019	45.654	49.1214
ENSMUSG00000047793	1225.33	1604.64	1476.79	1185.39	3381.96	3605.65	4081.1	1373.04	3689.57	-1.42687	-2.68862	4.25829e-24	2.06035e-22	Sned1	1	93235841	93301065	+	9491	protein_coding	sushi, nidogen and EGF-like domains 1 [Source:MGI Symbol;Acc:MGI:3045960]	-	1519	1229	1541	1142	3920	3812	3583	2.98332	3.89417	3.59315	2.88313	8.25616	8.80317	9.96993
ENSMUSG00000032420	264.587	445.225	347.874	374.716	946.43	877.765	1046.76	358.1	956.984	-1.42651	-2.68796	7.13388e-30	4.58399e-28	Nt5e	9	88327197	88372092	+	8602	protein_coding	5' nucleotidase, ecto [Source:MGI Symbol;Acc:MGI:99782]	-	328	341	363	361	1097	928	919	0.710769	1.19215	0.933882	1.00558	2.54924	2.36454	2.82146
ENSMUSG00000069378	431.567	586.235	546.248	570.897	1417.49	1325.16	1541.09	533.737	1427.91	-1.42477	-2.68471	1.99161e-51	3.06166e-49	Prdm6	18	53464546	53575907	+	2895	protein_coding	PR domain containing 6 [Source:MGI Symbol;Acc:MGI:2684938]	zf-C2H2	535	449	570	550	1643	1401	1353	3.44476	4.66415	4.35723	4.55222	11.3447	10.6069	12.3426
ENSMUSG00000005611	125.033	238.933	215.624	165.041	439.137	506.039	542.172	186.158	495.783	-1.42284	-2.68112	1.03146e-17	3.37642e-16	Mrvi1	7	110868266	110982461	-	6827	protein_coding	MRV integration site 1 [Source:MGI Symbol;Acc:MGI:1338023]	-	155	183	225	159	509	535	476	0.42321	0.806114	0.729352	0.558055	1.49036	1.7176	1.84134
ENSMUSG00000080935	130.68	88.7839	100.625	122.483	305.411	325.378	261.974	110.643	297.588	-1.41814	-2.67241	2.63565e-19	9.64116e-18	Got2-ps1	5	138364260	138365552	-	1293	processed_pseudogene	glutamatic-oxaloacetic transaminase 2, mitochondrial, pseudogene 1 [Source:MGI Symbol;Acc:MGI:104721]	-	162	68	105	118	354	344	230	2.33545	1.58156	1.79711	2.18672	5.47279	5.8312	4.69772
ENSMUSG00000115955	6.45334	18.279	18.2083	13.4939	45.7254	26.4843	38.7266	14.1086	36.9788	-1.41806	-2.67227	0.000962764	0.00545604	9530056E24Rik	2	130523995	130527284	+	3290	TEC	RIKEN cDNA 9530056E24 gene [Source:MGI Symbol;Acc:MGI:2441750]	-	8	14	19	13	53	28	34	0.0453261	0.12797	0.127803	0.0946797	0.322021	0.186535	0.272923
ENSMUSG00000116237	9.68001	19.5847	14.375	12.4559	55.2156	34.9971	19.3633	14.0239	36.5253	-1.4165	-2.66936	0.00148836	0.00797326	Gm30339	15	93734413	93738490	+	2538	lincRNA	predicted gene, 30339 [Source:MGI Symbol;Acc:MGI:5589498]	-	12	15	15	12	64	37	17	0.088134	0.177736	0.130793	0.113292	0.504072	0.319527	0.176895
ENSMUSG00000020241	1265.66	1607.25	1604.25	1569.45	3648.55	3995.34	4438.75	1511.65	4027.55	-1.41533	-2.66721	1.3205e-71	4.45466e-69	Col6a2	10	76595762	76623630	-	8326	protein_coding	collagen, type VI, alpha 2 [Source:MGI Symbol;Acc:MGI:88460]	-	1569	1231	1674	1512	4229	4224	3897	3.5127	4.44628	4.44942	4.35136	10.1533	11.1195	12.3609
ENSMUSG00000027868	997.847	1181.61	1261.16	1271.54	3013.57	3061.77	3323.65	1178.04	3133	-1.41265	-2.66226	4.94967e-82	2.93226e-79	Tbx15	3	99240381	99354259	+	3747	protein_coding	T-box 15 [Source:MGI Symbol;Acc:MGI:1277234]	T-box	1237	905	1316	1225	3493	3237	2918	6.15375	7.2634	7.77243	7.83361	18.6346	18.9346	20.5664
ENSMUSG00000032332	9696.14	13826.8	13569	12990.5	33012	30836.2	35949.6	12520.6	33266	-1.40986	-2.65711	1.60772e-23	7.48081e-22	Col12a1	9	79598991	79718831	-	15228	protein_coding	collagen, type XII, alpha 1 [Source:MGI Symbol;Acc:MGI:88448]	-	12020	10590	14159	12515	38264	32601	31562	14.7135	20.9136	20.5766	19.6923	50.2287	46.923	54.7368
ENSMUSG00000054453	14.52	16.9734	8.62497	8.30396	33.647	23.6467	38.7266	12.1056	32.0068	-1.40955	-2.65655	0.0012583	0.00690064	Sytl5	X	9885622	9994543	+	2301	protein_coding	synaptotagmin-like 5 [Source:MGI Symbol;Acc:MGI:2668451]	-	18	13	9	8	39	25	34	0.145818	0.169903	0.0865587	0.0833072	0.338807	0.238134	0.390229
ENSMUSG00000041608	41.9467	77.0331	79.5414	65.3937	163.059	136.205	223.247	65.9787	174.17	-1.40884	-2.65523	1.7802e-09	2.78244e-08	Entpd3	9	120539818	120568327	+	3755	protein_coding	ectonucleoside triphosphate diphosphohydrolase 3 [Source:MGI Symbol;Acc:MGI:1321386]	-	52	59	83	63	189	144	196	0.258135	0.472517	0.489162	0.402013	1.00613	0.840525	1.37849
ENSMUSG00000021943	34.6867	57.4484	39.2915	52.9377	91.4509	130.53	141.238	46.0911	121.073	-1.40663	-2.65116	1.35128e-08	1.89389e-07	Gdf10	14	33923587	33937983	+	5210	protein_coding	growth differentiation factor 10 [Source:MGI Symbol;Acc:MGI:95684]	-	43	44	41	51	106	138	124	0.153845	0.253975	0.174153	0.234553	0.406698	0.58055	0.628552
ENSMUSG00000054083	11.2933	7.83387	8.62497	7.26596	15.5294	25.5384	29.6144	8.75454	23.5607	-1.40303	-2.64456	0.00475641	0.0215297	Capn12	7	28881422	28893563	+	4770	protein_coding	calpain 12 [Source:MGI Symbol;Acc:MGI:1891369]	-	14	6	9	7	18	27	26	0.0547096	0.0378275	0.041755	0.0351633	0.0754325	0.124063	0.14395
ENSMUSG00000090489	12.1	3.91694	24.9166	8.30396	33.647	33.1054	33.0315	12.3094	33.2613	-1.40298	-2.64448	0.00350433	0.0167059	Gm17415	1	93421700	93422488	+	789	processed_pseudogene	predicted gene, 17415 [Source:MGI Symbol;Acc:MGI:4937049]	-	15	3	26	8	39	35	29	0.354379	0.114346	0.729258	0.242953	0.988079	0.972275	0.970685
ENSMUSG00000007805	18.5533	26.1129	23.9583	35.2918	62.9803	78.507	62.6459	25.9791	68.0444	-1.4026	-2.64378	3.24625e-06	3.20261e-05	Twist2	1	91801461	91848028	+	3174	protein_coding	twist basic helix-loop-helix transcription factor 2 [Source:MGI Symbol;Acc:MGI:104685]	bHLH	23	20	25	34	73	83	55	0.135075	0.189495	0.174308	0.256674	0.459748	0.573151	0.457629
ENSMUSG00000004885	239.58	423.029	344.041	372.64	885.176	854.118	976.137	344.822	905.144	-1.40051	-2.63995	4.8105e-26	2.55114e-24	Crabp2	3	87948666	87953376	+	1322	protein_coding	cellular retinoic acid binding protein II [Source:MGI Symbol;Acc:MGI:88491]	-	297	324	359	359	1026	903	857	4.18773	7.37036	6.00963	6.50687	15.5139	14.9711	17.1201
ENSMUSG00000097474	42.7534	33.9468	61.3331	40.4818	127.686	93.6409	134.404	44.6288	118.577	-1.39744	-2.63434	1.30386e-08	1.83378e-07	Gm26584	8	40862395	40865647	-	3216	lincRNA	predicted gene, 26584 [Source:MGI Symbol;Acc:MGI:5477078]	-	53	26	64	39	148	99	118	0.307195	0.243127	0.440401	0.290575	0.919919	0.67471	0.968999
ENSMUSG00000047692	10.4867	5.22258	10.5416	10.3799	26.7451	15.1339	31.8925	9.15771	24.5905	-1.39595	-2.63161	0.00498396	0.0224094	4930533K18Rik	10	70868644	70934324	+	2427	antisense	RIKEN cDNA 4930533K18 gene [Source:MGI Symbol;Acc:MGI:1922439]	-	13	4	11	10	31	16	28	0.0998453	0.0495639	0.100302	0.0987278	0.255327	0.144493	0.304681
ENSMUSG00000033377	9.68001	14.3621	8.62497	11.4179	26.7451	28.376	30.7535	11.0213	28.6248	-1.39544	-2.63069	0.00130123	0.00710249	Palmd	3	116918258	116968987	-	7273	protein_coding	palmdelphin [Source:MGI Symbol;Acc:MGI:2148896]	-	12	11	9	11	31	30	27	0.0307554	0.0454835	0.0273851	0.03624	0.0852025	0.0904077	0.098041
ENSMUSG00000044177	96.8001	144.927	121.708	94.4575	278.666	261.059	356.512	114.473	298.746	-1.39215	-2.62469	3.956e-16	1.15213e-14	Wfikkn2	11	94235956	94246005	-	3827	protein_coding	WAP, follistatin/kazal, immunoglobulin, kunitz and netrin domain containing 2 [Source:MGI Symbol;Acc:MGI:2669209]	-	120	111	127	91	323	276	313	0.584489	0.872247	0.734395	0.569761	1.68713	1.5807	2.15995
ENSMUSG00000051367	689.7	787.304	738.873	738.014	1919.61	1754.58	2127.68	738.473	1933.96	-1.39091	-2.62244	5.90968e-78	2.81451e-75	Six1	12	73040015	73053887	-	4383	protein_coding	sine oculis-related homeobox 1 [Source:MGI Symbol;Acc:MGI:102780]	Homeobox	855	603	771	711	2225	1855	1868	3.63621	4.13734	3.89285	3.88694	10.1476	9.27621	11.2554
ENSMUSG00000075270	14.52	11.7508	15.3333	11.4179	37.9607	42.564	23.9194	13.2555	34.8147	-1.39056	-2.62181	0.000655666	0.00391289	Pde11a	2	75989141	76338774	-	5208	protein_coding	phosphodiesterase 11A [Source:MGI Symbol;Acc:MGI:3036251]	-	18	9	16	11	44	45	21	0.0644252	0.0519693	0.0679882	0.0506094	0.168883	0.189382	0.106489
ENSMUSG00000031239	1040.6	1450.57	1433.66	1322.41	3423.37	3265.13	3589.04	1311.81	3425.85	-1.38772	-2.61664	1.03709e-59	2.311e-57	Itm2a	X	107397099	107403376	-	1744	protein_coding	integral membrane protein 2A [Source:MGI Symbol;Acc:MGI:107706]	-	1290	1111	1496	1274	3968	3452	3151	13.7879	19.1577	18.9832	17.5038	45.4809	43.3833	47.7155
ENSMUSG00000072875	392.847	438.697	393.874	493.048	1074.12	1032.89	1259.75	429.616	1122.25	-1.38686	-2.61509	1.91557e-46	2.44881e-44	Gpr27	6	99692679	99695066	+	2388	protein_coding	G protein-coupled receptor 27 [Source:MGI Symbol;Acc:MGI:1202299]	-	487	336	411	475	1245	1092	1106	3.80144	4.23136	3.80883	4.76616	10.4217	10.0227	12.2315
ENSMUSG00000090084	210.54	236.322	250.124	262.613	595.294	567.52	718.72	239.9	627.178	-1.38674	-2.61486	2.12765e-33	1.6354e-31	Srpx	X	10037977	10117709	-	2652	protein_coding	sushi-repeat-containing protein [Source:MGI Symbol;Acc:MGI:1858306]	-	261	181	261	253	690	600	631	1.83451	2.05249	2.17797	2.2859	5.20091	4.95879	6.28367
ENSMUSG00000055210	108.093	138.398	154.291	162.965	348.549	376.455	375.876	140.937	366.96	-1.38586	-2.61328	3.48758e-22	1.52082e-20	Foxd2	4	114906282	114908873	-	2592	protein_coding	forkhead box D2 [Source:MGI Symbol;Acc:MGI:1347471]	Fork	134	106	161	157	404	398	330	0.96366	1.22983	1.3746	1.45136	3.11566	3.36547	3.3623
ENSMUSG00000021278	20.1667	9.13952	13.4166	14.5319	38.8235	26.4843	48.9777	14.3137	38.0952	-1.37908	-2.60103	0.000735791	0.00431786	Amn	12	111271095	111276426	+	1843	protein_coding	amnionless [Source:MGI Symbol;Acc:MGI:1934943]	-	25	7	14	14	45	28	43	0.252853	0.114222	0.168108	0.182017	0.48808	0.33299	0.61617
ENSMUSG00000028860	37.9134	67.8935	53.6665	46.7098	119.921	138.097	137.821	51.5458	131.946	-1.37494	-2.59356	6.41414e-10	1.05195e-08	Sytl1	4	133253090	133263113	-	2518	protein_coding	synaptotagmin-like 1 [Source:MGI Symbol;Acc:MGI:1933365]	-	47	52	56	45	139	146	121	0.347933	0.621045	0.492172	0.428219	1.10348	1.27085	1.26907
ENSMUSG00000013415	34.6867	45.6976	40.2499	34.2538	105.255	88.9115	104.79	38.722	99.652	-1.37413	-2.59212	7.17063e-09	1.0398e-07	Igf2bp1	11	95957163	96005940	-	9682	protein_coding	insulin-like growth factor 2 mRNA binding protein 1 [Source:MGI Symbol;Acc:MGI:1890357]	-	43	35	42	33	122	94	92	0.0827861	0.108712	0.0959995	0.0816692	0.251883	0.212795	0.250946
ENSMUSG00000058498	20.1667	18.279	10.5416	19.7219	50.0392	37.8347	45.5607	17.1773	44.4782	-1.3737	-2.59134	0.000148796	0.00104454	Rnf207	4	152307019	152318993	-	6331	protein_coding	ring finger protein 207 [Source:MGI Symbol;Acc:MGI:2684989]	-	25	14	11	19	58	40	40	0.0736074	0.0665014	0.0384508	0.0719102	0.18313	0.13848	0.166857
ENSMUSG00000085563	11.2933	7.83387	9.5833	10.3799	16.3921	18.9173	42.1436	9.77262	25.8177	-1.37321	-2.59046	0.00627259	0.0271336	2210411M09Rik	1	180952064	180958149	-	643	antisense	RIKEN cDNA 2210411M09 gene [Source:MGI Symbol;Acc:MGI:1917426]	-	14	6	10	10	19	20	37	0.405855	0.280618	0.344171	0.372648	0.590673	0.681737	1.51967
ENSMUSG00000111971	6.45334	27.4185	13.4166	8.30396	34.5098	37.8347	31.8925	13.8981	34.7456	-1.37313	-2.59031	0.00291686	0.0142953	Gm48678	12	4595340	4655888	-	5319	antisense	predicted gene, 48678 [Source:MGI Symbol;Acc:MGI:6098299]	-	8	21	14	8	40	40	28	0.0280359	0.118731	0.0582482	0.0360387	0.150326	0.164827	0.139023
ENSMUSG00000023885	8921.74	11467.5	10915.4	11437.7	26653.6	25896.9	30451.6	10685.6	27667.4	-1.37266	-2.58948	1.85671e-33	1.43167e-31	Thbs2	17	14665500	14694235	-	7003	protein_coding	thrombospondin 2 [Source:MGI Symbol;Acc:MGI:98738]	-	11060	8783	11390	11019	30894	27379	26735	29.4391	37.7167	35.9935	37.7023	88.1849	85.6902	100.822
ENSMUSG00000097667	11.2933	2.61129	20.1249	24.9119	37.9607	29.3219	48.9777	14.7354	38.7534	-1.37142	-2.58725	0.00377484	0.017717	Gm26764	12	87332488	87335655	+	2596	lincRNA	predicted gene, 26764 [Source:MGI Symbol;Acc:MGI:5477258]	-	14	2	21	24	44	31	43	0.100526	0.0231686	0.179019	0.221522	0.338807	0.261731	0.437443
ENSMUSG00000028073	959.127	1142.44	1279.37	1249.75	2886.74	2813.01	3265.56	1157.67	2988.44	-1.36906	-2.58303	7.61778e-61	1.76217e-58	Pear1	3	87747890	87824306	-	6781	protein_coding	platelet endothelial aggregation receptor 1 [Source:MGI Symbol;Acc:MGI:1920432]	-	1189	875	1335	1204	3346	2974	2867	3.26845	3.88052	4.35685	4.25444	9.86362	9.61269	11.1658
ENSMUSG00000034488	268.62	291.159	298.041	322.816	783.372	670.62	824.648	295.159	759.547	-1.3648	-2.5754	1.02695e-40	1.06597e-38	Edil3	13	88821472	89323223	+	13677	protein_coding	EGF-like repeats and discoidin I-like domains 3 [Source:MGI Symbol;Acc:MGI:1329025]	-	333	223	311	311	908	709	724	0.453845	0.490331	0.503216	0.544853	1.32709	1.1362	1.39799
ENSMUSG00000097327	20.1667	6.52823	6.70831	9.34195	28.4706	24.5925	31.8925	10.6863	28.3185	-1.36314	-2.57245	0.00498212	0.0224052	E030030I06Rik	10	22113050	22149270	-	2789	protein_coding	RIKEN cDNA E030030I06 gene [Source:MGI Symbol;Acc:MGI:2442914]	-	25	5	7	9	33	26	28	0.167088	0.0539134	0.0555436	0.0773221	0.236521	0.204326	0.265135
ENSMUSG00000023279	4.03334	10.4452	9.5833	9.34195	16.3921	27.4302	19.3633	8.35094	21.0619	-1.36297	-2.57215	0.00979733	0.0395689	Bmp15	X	6314107	6320721	-	3060	protein_coding	bone morphogenetic protein 15 [Source:MGI Symbol;Acc:MGI:1316745]	-	5	8	10	9	19	29	17	0.0304581	0.0786219	0.0723208	0.0704743	0.124118	0.207718	0.146718
ENSMUSG00000104667	22.5867	26.1129	10.5416	17.6459	74.196	32.1595	39.8656	19.2218	48.7404	-1.35886	-2.56483	0.000713052	0.00419631	Gm4961	5	30092940	30097686	+	2249	lincRNA	predicted pseudogene 4961 [Source:MGI Symbol;Acc:MGI:3645260]	-	28	20	11	17	86	34	35	0.232072	0.267433	0.10824	0.181121	0.764387	0.33135	0.410994
ENSMUSG00000019899	492.067	560.122	580.748	549.099	1344.16	1461.36	1377.07	545.509	1394.2	-1.35691	-2.56136	1.37197e-73	5.04907e-71	Lama2	10	26980036	27619758	-	16338	protein_coding	laminin, alpha 2 [Source:MGI Symbol;Acc:MGI:99912]	-	610	429	606	529	1558	1545	1209	0.695961	0.789648	0.82084	0.775829	1.90622	2.07266	1.95427
ENSMUSG00000037625	3212.96	5204.3	5165.4	5000.02	11402	11260.6	12971.1	4645.67	11877.9	-1.35455	-2.55718	2.14702e-13	5.06301e-12	Cldn11	3	31149920	31164324	+	1870	protein_coding	claudin 11 [Source:MGI Symbol;Acc:MGI:106925]	-	3983	3986	5390	4817	13216	11905	11388	39.7029	64.1019	63.7869	61.7226	141.274	139.536	160.829
ENSMUSG00000026247	10.4867	5.22258	17.2499	10.3799	42.2745	18.9173	22.7803	10.8348	27.9907	-1.35424	-2.55663	0.00626048	0.0271005	Ecel1	1	87147655	87156521	-	3500	protein_coding	endothelin converting enzyme-like 1 [Source:MGI Symbol;Acc:MGI:1343461]	-	13	4	18	10	49	20	20	0.0692356	0.034369	0.113812	0.0684607	0.279854	0.125245	0.15091
ENSMUSG00000090958	244.42	285.936	307.624	261.575	716.94	643.19	741.5	274.889	700.543	-1.35242	-2.5534	3.96618e-39	3.77782e-37	Lrrc32	7	98489283	98502181	+	4688	protein_coding	leucine rich repeat containing 32 [Source:MGI Symbol;Acc:MGI:93882]	-	303	219	321	252	831	680	651	1.20478	1.40486	1.51531	1.28802	3.54338	3.17921	3.66734
ENSMUSG00000032289	2784.61	4450.94	4843.4	4299.38	10149.3	9275.17	11933.5	4094.58	10452.7	-1.35225	-2.55309	8.83086e-11	1.60189e-09	Thsd4	9	59966931	60522046	-	13986	protein_coding	thrombospondin, type I, domain containing 4 [Source:MGI Symbol;Acc:MGI:2672033]	-	3452	3409	5054	4142	11764	9806	10477	4.60078	7.33008	7.99699	7.0962	16.8138	15.3673	19.7834
ENSMUSG00000052854	25.0067	48.3089	41.2082	38.4058	79.3725	83.2363	127.57	38.2324	96.7262	-1.35118	-2.5512	1.20118e-06	1.28183e-05	Nrk	X	138914430	139010532	+	9210	protein_coding	Nik related kinase [Source:MGI Symbol;Acc:MGI:1351326]	-	31	37	43	37	92	88	112	0.0627417	0.120814	0.103322	0.0962613	0.199679	0.209421	0.321156
ENSMUSG00000107118	12.1	16.9734	21.0833	12.4559	28.4706	31.2136	60.3679	15.6532	40.0174	-1.34919	-2.54769	0.00110053	0.00613515	Gm42986	5	129945580	129948964	+	3385	TEC	predicted gene 42986 [Source:MGI Symbol;Acc:MGI:5663123]	-	15	13	22	12	33	33	53	0.0826012	0.115494	0.14383	0.0849439	0.194876	0.213675	0.413499
ENSMUSG00000090638	10.4867	9.13952	8.62497	14.5319	29.3333	28.376	23.9194	10.6958	27.2096	-1.34857	-2.5466	0.00240985	0.0121086	Gm17028	10	103029479	103030344	-	704	lincRNA	predicted gene 17028 [Source:MGI Symbol;Acc:MGI:4937855]	-	13	7	9	14	34	30	21	0.344211	0.29902	0.282914	0.476502	0.965407	0.933999	0.787778
ENSMUSG00000070564	31.46	20.8903	21.0833	22.8359	39.6862	84.1822	61.5069	24.0674	61.7918	-1.34428	-2.53903	7.16776e-05	0.000541686	Ntn5	7	45684022	45694556	+	2216	protein_coding	netrin 5 [Source:MGI Symbol;Acc:MGI:2685330]	-	39	16	22	22	46	89	54	0.328057	0.217133	0.219704	0.237882	0.414947	0.880275	0.643549
ENSMUSG00000106457	14.52	13.0565	5.74998	16.6079	36.2353	25.5384	33.0315	12.4836	31.6017	-1.3425	-2.53591	0.00219403	0.0111955	Gm42585	5	25369020	25373039	+	4020	TEC	predicted gene 42585 [Source:MGI Symbol;Acc:MGI:5662722]	-	18	10	6	16	42	27	29	0.0834642	0.0748082	0.0330301	0.0953681	0.208847	0.147209	0.190515
ENSMUSG00000034098	21.78	15.6677	30.6666	19.7219	54.3529	52.0227	62.6459	21.9591	56.3405	-1.34107	-2.5334	3.07879e-05	0.000252394	Fstl5	3	76074270	76710019	+	9264	protein_coding	follistatin-like 5 [Source:MGI Symbol;Acc:MGI:2442179]	-	27	12	32	19	63	55	55	0.0543274	0.0389545	0.0764427	0.0491433	0.13594	0.130125	0.156791
ENSMUSG00000073421	44.3667	41.7806	66.1248	41.5198	112.157	151.339	104.79	48.448	122.762	-1.33765	-2.52738	2.50969e-08	3.42268e-07	H2-Ab1	17	34263209	34269418	+	1637	protein_coding	histocompatibility 2, class II antigen A, beta 1 [Source:MGI Symbol;Acc:MGI:103070]	-	55	32	69	40	130	160	92	0.626279	0.587863	0.932792	0.585492	1.58745	2.14225	1.48421
ENSMUSG00000020848	16.1333	7.83387	12.4583	15.5699	18.9804	22.7008	59.2289	12.9989	33.6367	-1.33763	-2.52735	0.00574529	0.0252209	Doc2b	11	75768966	75796049	-	4361	protein_coding	double C2, beta [Source:MGI Symbol;Acc:MGI:1100497]	-	20	6	13	15	22	24	52	0.0854866	0.0413752	0.0659693	0.0824166	0.100842	0.120621	0.314901
ENSMUSG00000103609	5.64667	7.83387	11.5	13.4939	18.1176	20.8091	34.1705	9.61861	24.3657	-1.3369	-2.52609	0.00767853	0.0321503	Gm37022	1	86638201	86640454	+	2254	TEC	predicted gene, 37022 [Source:MGI Symbol;Acc:MGI:5610250]	-	7	6	12	13	21	22	30	0.0578893	0.0800521	0.117818	0.138197	0.186239	0.213928	0.351499
ENSMUSG00000085399	87.12	112.285	131.291	99.6475	226.039	269.572	317.786	107.586	271.132	-1.33454	-2.52194	1.05547e-14	2.7715e-13	Foxd2os	4	114909257	114921967	+	3224	processed_transcript	forkhead box D2, opposite strand [Source:MGI Symbol;Acc:MGI:2444065]	-	108	86	137	96	262	285	279	0.624428	0.802193	0.940395	0.713486	1.62447	1.93753	2.28542
ENSMUSG00000074743	3872.81	5205.61	5492.19	5294.81	12018.9	12125.1	13422.2	4966.35	12522	-1.33444	-2.52177	2.09515e-23	9.69318e-22	Thbd	2	148404466	148408188	-	3723	protein_coding	thrombomodulin [Source:MGI Symbol;Acc:MGI:98736]	-	4801	3987	5731	5101	13931	12819	11784	24.0377	32.2054	34.0661	32.8301	74.7986	75.4673	83.5905
ENSMUSG00000078942	70.9867	57.4484	86.2497	73.6976	195.843	151.339	201.606	72.0956	182.929	-1.33342	-2.51999	2.81442e-12	5.96504e-11	Naip6	13	100281121	100317674	-	6827	protein_coding	NLR family, apoptosis inhibitory protein 6 [Source:MGI Symbol;Acc:MGI:1298222]	-	88	44	90	71	227	160	177	0.240274	0.19382	0.291741	0.249194	0.664661	0.513674	0.684701
ENSMUSG00000027004	84.7	84.8669	86.2497	85.1156	203.608	180.661	261.974	85.2331	215.414	-1.33296	-2.51919	2.65885e-14	6.74122e-13	Frzb	2	80411970	80447625	-	3237	protein_coding	frizzled-related protein [Source:MGI Symbol;Acc:MGI:892032]	-	105	65	90	82	236	191	230	0.604645	0.603873	0.615296	0.606989	1.45738	1.29327	1.87647
ENSMUSG00000025481	25.8133	16.9734	15.3333	16.6079	56.9411	45.4016	39.8656	18.682	47.4028	-1.33254	-2.51845	0.000149732	0.0010505	Urah	7	140835018	140837966	+	1427	protein_coding	urate (5-hydroxyiso-) hydrolase [Source:MGI Symbol;Acc:MGI:1916142]	-	32	13	16	16	66	48	35	0.418004	0.273965	0.248131	0.268661	0.924537	0.737251	0.647741
ENSMUSG00000028111	453.347	741.606	691.915	627.987	1468.39	1569.19	1698.27	628.714	1578.62	-1.33005	-2.51412	6.36215e-13	1.43883e-11	Ctsk	3	95499256	95509362	+	1512	protein_coding	cathepsin K [Source:MGI Symbol;Acc:MGI:107823]	-	562	568	722	605	1702	1659	1491	6.92849	11.2972	10.5674	9.58767	22.5015	24.0488	26.0425
ENSMUSG00000019990	567.087	746.829	759.956	751.508	1815.21	1668.51	1813.31	706.345	1765.68	-1.32578	-2.50668	7.78612e-51	1.18198e-48	Pde7b	10	20398004	20725078	-	12444	protein_coding	phosphodiesterase 7B [Source:MGI Symbol;Acc:MGI:1352752]	-	703	572	793	724	2104	1764	1592	1.05305	1.38233	1.41026	1.39408	3.37979	3.10697	3.37863
ENSMUSG00000104737	8.06667	14.3621	12.4583	13.4939	28.4706	21.7549	39.8656	12.0952	30.0304	-1.32439	-2.50427	0.00263187	0.01307	Gm42937	3	101580304	101581055	-	752	sense_intronic	predicted gene 42937 [Source:MGI Symbol;Acc:MGI:5663074]	-	10	11	13	13	33	23	35	0.247877	0.439896	0.382569	0.414224	0.877203	0.67036	1.22916
ENSMUSG00000055958	26.62	28.7242	53.6665	30.1019	87.9999	86.0739	87.7043	34.7781	87.2594	-1.32336	-2.50249	2.00375e-06	2.04923e-05	Gm9987	10	58812574	58813142	-	567	pseudogene	predicted gene 9987 [Source:MGI Symbol;Acc:MGI:3708536]	-	33	22	56	29	102	91	77	1.08489	1.16685	2.1857	1.22553	3.59601	3.51768	3.58645
ENSMUSG00000039683	460.607	682.852	739.831	705.837	1638.35	1511.5	1697.13	647.282	1615.66	-1.32098	-2.49835	3.90806e-13	8.98039e-12	Sdk1	5	141241490	142215586	+	11087	protein_coding	sidekick cell adhesion molecule 1 [Source:MGI Symbol;Acc:MGI:2444413]	-	571	523	772	680	1899	1598	1490	0.96001	1.41861	1.54095	1.46962	3.42385	3.15908	3.54919
ENSMUSG00000017969	272.653	368.192	269.291	332.158	719.529	714.13	883.877	310.574	772.512	-1.3207	-2.49787	3.61732e-29	2.23565e-27	Ptgis	2	167191805	167240604	-	2567	protein_coding	prostaglandin I2 (prostacyclin) synthase [Source:MGI Symbol;Acc:MGI:1097156]	-	338	282	281	320	834	755	776	2.4544	3.30368	2.42251	2.98699	6.49448	6.44643	7.9835
ENSMUSG00000002900	1639.15	1958.47	2089.16	1937.94	4594.11	4602.59	5073.18	1906.18	4756.63	-1.32037	-2.49731	5.03552e-84	3.1361e-81	Lamb1	12	31265234	31329644	+	9917	protein_coding	laminin B1 [Source:MGI Symbol;Acc:MGI:96743]	-	2032	1500	2180	1867	5325	4866	4454	3.81942	4.54869	4.86475	4.51101	10.7336	10.7545	11.8612
ENSMUSG00000005640	10.4867	20.8903	17.2499	13.4939	42.2745	40.6723	30.7535	15.5302	37.9001	-1.31742	-2.4922	0.000677833	0.00402343	Insrr	3	87796951	87816101	+	5714	protein_coding	insulin receptor-related receptor [Source:MGI Symbol;Acc:MGI:1346037]	-	13	16	18	13	49	43	27	0.0424089	0.0842083	0.0697135	0.0545146	0.171419	0.16494	0.12479
ENSMUSG00000073598	11.2933	19.5847	18.2083	12.4559	34.5098	36.8888	42.1436	15.3856	37.8474	-1.31439	-2.48696	0.000575633	0.00349364	1700066B19Rik	18	35703225	35730869	+	2837	protein_coding	RIKEN cDNA 1700066B19 gene [Source:MGI Symbol;Acc:MGI:1920699]	-	14	15	19	12	40	39	37	0.0919862	0.159004	0.14821	0.101352	0.281841	0.301303	0.344429
ENSMUSG00000062980	246.033	441.308	459.999	393.4	955.058	891.953	1021.7	385.185	956.236	-1.31383	-2.486	2.41799e-08	3.29947e-07	Cped1	6	21985916	22256404	+	8279	protein_coding	cadherin-like and PC-esterase domain containing 1 [Source:MGI Symbol;Acc:MGI:2444814]	-	305	338	480	379	1107	943	897	0.686714	1.22776	1.28306	1.09691	2.67285	2.4965	2.86136
ENSMUSG00000038587	21862.3	23744.5	24195.9	23377.7	56683.2	56377.5	60632.1	23295.1	57897.6	-1.3136	-2.4856	4.15682e-234	2.52413e-230	Akap12	10	4266380	4359470	+	6461	protein_coding	A kinase (PRKA) anchor protein (gravin) 12 [Source:MGI Symbol;Acc:MGI:1932576]	-	27102	18186	25248	22522	65701	59604	53232	78.1908	84.6472	86.4792	83.525	203.271	202.196	217.586
ENSMUSG00000092526	9.68001	14.3621	8.62497	8.30396	22.4313	17.0256	36.4485	10.2428	25.3018	-1.31306	-2.48469	0.00667373	0.0285284	Gm17907	7	55902602	55903311	-	710	processed_pseudogene	predicted gene, 17907 [Source:MGI Symbol;Acc:MGI:5010092]	-	12	11	9	8	26	18	32	0.315048	0.465918	0.280523	0.269986	0.732014	0.555664	1.19028
ENSMUSG00000111017	23.3933	16.9734	20.1249	19.7219	59.5294	40.6723	50.1167	20.0534	50.1061	-1.31033	-2.47999	8.01945e-05	0.000599152	Gm48314	9	44856437	44859175	-	2739	TEC	predicted gene, 48314 [Source:MGI Symbol;Acc:MGI:6097766]	-	29	13	21	19	69	43	44	0.19736	0.142734	0.169673	0.166215	0.503572	0.344092	0.424246
ENSMUSG00000047485	22.5867	27.4185	20.1249	21.7979	53.4901	53.9144	62.6459	22.982	56.6835	-1.3094	-2.47839	1.79089e-05	0.000154088	Klhl34	X	157818435	157820369	+	1935	protein_coding	kelch-like 34 [Source:MGI Symbol;Acc:MGI:2685234]	-	28	21	21	21	62	57	55	0.269731	0.326372	0.240172	0.260045	0.640494	0.645642	0.750653
ENSMUSG00000111212	30.6533	27.4185	25.8749	29.0639	60.3921	39.7264	111.624	28.2527	70.5807	-1.30884	-2.47741	0.000140608	0.000992802	Gm47087	9	13308214	13312446	+	4233	TEC	predicted gene, 47087 [Source:MGI Symbol;Acc:MGI:6095814]	-	38	21	27	28	70	42	98	0.167336	0.149192	0.141156	0.158496	0.330563	0.21747	0.611414
ENSMUSG00000040364	12.1	10.4452	27.7916	10.3799	30.196	41.6182	42.1436	15.1792	37.9859	-1.30723	-2.47465	0.00208107	0.0106774	Sec1	7	45677686	45694402	-	2470	protein_coding	secretory blood group 1 [Source:MGI Symbol;Acc:MGI:1928893]	-	15	8	29	10	35	44	37	0.1132	0.0974021	0.259828	0.0970091	0.283253	0.390439	0.395605
ENSMUSG00000048385	15.3267	5.22258	10.5416	16.6079	24.1568	31.2136	35.3095	11.9247	30.2267	-1.30705	-2.47436	0.00354912	0.0168859	Scrt1	15	76516203	76522499	-	4380	protein_coding	scratch family zinc finger 1 [Source:MGI Symbol;Acc:MGI:2176606]	zf-C2H2	19	4	11	16	28	33	31	0.0808599	0.0274638	0.055578	0.0875297	0.127787	0.165134	0.186915
ENSMUSG00000030351	315.407	470.032	404.415	441.148	1004.23	833.309	1176.6	407.751	1004.72	-1.30573	-2.47209	4.28024e-25	2.17041e-23	Tspan11	6	127887589	127953977	+	5326	protein_coding	tetraspanin 11 [Source:MGI Symbol;Acc:MGI:1915748]	-	391	360	422	425	1164	881	1033	1.36845	2.03272	1.75346	1.91204	4.36874	3.62554	5.1222
ENSMUSG00000106475	20.1667	24.8073	13.4166	20.7599	39.6862	40.6723	66.063	19.7876	48.8072	-1.30571	-2.47206	0.000254434	0.00168391	Gm43011	3	126600029	126604461	+	4433	TEC	predicted gene 43011 [Source:MGI Symbol;Acc:MGI:5663148]	-	25	19	14	20	46	43	58	0.105123	0.128894	0.06989	0.108104	0.207426	0.212603	0.345531
ENSMUSG00000051124	32.2667	58.754	45.9999	20.7599	106.118	87.9657	93.3994	39.4451	95.8275	-1.29983	-2.462	6.33254e-06	5.96848e-05	Gimap9	6	48676129	48679114	+	1642	protein_coding	GTPase, IMAP family member 9 [Source:MGI Symbol;Acc:MGI:3511744]	-	40	45	48	20	123	93	82	0.454089	0.824166	0.646923	0.291854	1.49739	1.24139	1.31886
ENSMUSG00000022220	13.7133	18.279	18.2083	16.6079	37.9607	28.376	56.9508	16.7021	41.0959	-1.29926	-2.46103	0.0006935	0.00410039	Adcy4	14	55769057	55784095	-	4672	protein_coding	adenylate cyclase 4 [Source:MGI Symbol;Acc:MGI:99674]	-	17	14	19	16	44	30	50	0.0678266	0.0901157	0.0899985	0.0820591	0.188258	0.14074	0.282634
ENSMUSG00000022676	148.427	142.315	182.083	151.547	315.764	372.672	468.136	156.093	385.524	-1.29772	-2.4584	5.41757e-18	1.815e-16	Snai2	16	14705852	14709385	+	2021	protein_coding	snail family zinc finger 2 [Source:MGI Symbol;Acc:MGI:1096393]	zf-C2H2	184	109	190	146	366	394	411	1.69709	1.62194	2.08052	1.731	3.62009	4.27295	5.37072
ENSMUSG00000103034	37.1067	30.0298	40.2499	44.6338	92.3136	91.7491	97.9554	38.005	94.0061	-1.29745	-2.45794	6.48371e-08	8.43056e-07	Gm8797	3	5750806	5751295	+	490	protein_coding	predicted pseudogene 8797 [Source:MGI Symbol;Acc:MGI:3643769]	-	46	23	42	43	107	97	86	1.74991	1.41158	1.89687	2.10272	4.36508	4.33884	4.63511
ENSMUSG00000020176	1712.55	2241.79	2182.12	1953.51	4670.03	4822.98	5400.08	2022.49	4964.36	-1.29712	-2.45737	3.41077e-65	9.0048e-63	Grb10	11	11930508	12038683	-	9089	protein_coding	growth factor receptor bound protein 10 [Source:MGI Symbol;Acc:MGI:103232]	-	2123	1717	2277	1882	5413	5099	4741	4.35399	5.68106	5.54411	4.9615	11.9049	12.2961	13.7756
ENSMUSG00000042401	29.04	26.1129	38.3332	21.7979	50.0392	70.94	93.3994	28.821	71.4595	-1.29503	-2.45382	3.05978e-05	0.000251163	Crtac1	19	42283037	42431783	-	2616	protein_coding	cartilage acidic protein 1 [Source:MGI Symbol;Acc:MGI:1920082]	-	36	20	40	21	58	75	82	0.256518	0.229915	0.338382	0.192349	0.443195	0.628379	0.827815
ENSMUSG00000016262	308.953	351.219	352.666	345.652	802.352	887.224	803.007	339.622	830.861	-1.29488	-2.45357	1.03177e-47	1.41586e-45	Sertad4	1	192844488	192855756	-	3850	protein_coding	SERTA domain containing 4 [Source:MGI Symbol;Acc:MGI:2443496]	-	383	269	368	333	930	938	705	1.85435	2.1012	2.1153	2.07249	4.82866	5.33998	4.83599
ENSMUSG00000038244	689.7	822.556	754.206	731.786	1703.92	1832.14	1967.08	749.562	1834.38	-1.29418	-2.45237	1.23132e-70	4.04156e-68	Mical2	7	112225856	112413106	+	15218	protein_coding	microtubule associated monooxygenase, calponin and LIM domain containing 2 [Source:MGI Symbol;Acc:MGI:2444947]	-	855	630	787	705	1975	1937	1727	1.04728	1.24497	1.14446	1.11005	2.59426	2.78978	2.99704
ENSMUSG00000029718	2882.22	3482.16	3817.03	3582.12	8190.03	7930.15	9182.75	3440.88	8434.31	-1.29371	-2.45157	9.72757e-31	6.50889e-29	Pcolce	5	137605103	137613784	-	3823	protein_coding	procollagen C-endopeptidase enhancer protein [Source:MGI Symbol;Acc:MGI:105099]	-	3573	2667	3983	3451	9493	8384	8062	17.4214	20.9794	23.0564	21.6297	49.6367	48.0668	55.6924
ENSMUSG00000001247	95.1867	122.731	148.541	153.623	311.451	270.518	372.458	130.02	318.142	-1.29278	-2.45	3.52128e-14	8.8447e-13	Lsr	7	30957770	30973464	-	2172	protein_coding	lipolysis stimulated lipoprotein receptor [Source:MGI Symbol;Acc:MGI:1927471]	-	118	94	155	148	361	286	327	1.01269	1.3015	1.57927	1.63272	3.3224	2.88605	3.97599
ENSMUSG00000085867	5.64667	20.8903	8.62497	11.4179	32.7843	24.5925	25.0584	11.645	27.4784	-1.29184	-2.4484	0.00720576	0.0304543	Gm5834	1	139939601	139994205	-	1026	unprocessed_pseudogene	predicted pseudogene 5834 [Source:MGI Symbol;Acc:MGI:3643955]	-	7	16	9	11	38	26	22	0.127176	0.468973	0.194124	0.256894	0.740356	0.555423	0.566282
ENSMUSG00000104912	11.2933	16.9734	16.2916	21.7979	36.2353	35.943	48.9777	16.5891	40.3853	-1.29178	-2.44829	0.000580719	0.00351923	Gm43023	5	43575821	43577926	+	2106	TEC	predicted gene 43023 [Source:MGI Symbol;Acc:MGI:5663160]	-	14	13	17	21	42	38	43	0.123915	0.185635	0.178639	0.23893	0.398653	0.395479	0.539222
ENSMUSG00000028289	159.72	203.681	176.333	209.675	440.862	446.449	480.665	187.352	455.992	-1.29065	-2.44638	1.41751e-26	7.73708e-25	Epha7	4	28813131	28967499	+	9884	protein_coding	Eph receptor A7 [Source:MGI Symbol;Acc:MGI:95276]	-	198	156	184	202	511	472	422	0.37341	0.474643	0.411974	0.489698	1.03346	1.04666	1.12755
ENSMUSG00000000120	29.8467	74.4218	62.2915	93.4195	132.863	146.609	193.633	64.9949	157.702	-1.28989	-2.44509	3.06165e-06	3.03528e-05	Ngfr	11	95568818	95587735	-	3446	protein_coding	nerve growth factor receptor (TNFR superfamily, member 16) [Source:MGI Symbol;Acc:MGI:97323]	-	37	57	65	90	154	155	170	0.200143	0.497433	0.417429	0.625802	0.893325	0.985858	1.30284
ENSMUSG00000009075	15.3267	10.4452	11.5	19.7219	31.0588	45.4016	28.4754	14.2484	34.9786	-1.2883	-2.4424	0.00157943	0.0084037	Cabp7	11	4736892	4746778	-	2628	protein_coding	calcium binding protein 7 [Source:MGI Symbol;Acc:MGI:2183437]	-	19	8	12	19	36	48	25	0.134767	0.0915461	0.101051	0.173236	0.27383	0.400326	0.25123
ENSMUSG00000049404	147.62	190.624	204.124	196.181	440	420.911	487.499	184.637	449.47	-1.28819	-2.44222	8.79204e-24	4.15467e-22	Rarres1	3	67478972	67515523	-	1325	protein_coding	retinoic acid receptor responder (tazarotene induced) 1 [Source:MGI Symbol;Acc:MGI:1924461]	-	183	146	213	189	510	445	428	2.57448	3.31369	3.55753	3.41787	7.69411	7.36109	8.53071
ENSMUSG00000117110	13.7133	20.8903	9.5833	5.18997	22.4313	36.8888	29.6144	12.3442	29.6449	-1.28382	-2.43483	0.0064041	0.0275992	AC105304.1	17	9864419	9882149	+	806	lincRNA	novel transcript	-	17	16	10	5	26	39	26	0.393159	0.59698	0.274568	0.148643	0.644826	1.06054	0.851914
ENSMUSG00000074272	73.4067	65.2823	70.9165	62.2797	175.137	147.555	175.409	67.9713	166.034	-1.28244	-2.43249	2.21424e-12	4.72184e-11	Ceacam1	7	25461707	25477603	-	5806	protein_coding	carcinoembryonic antigen-related cell adhesion molecule 1 [Source:MGI Symbol;Acc:MGI:1347245]	-	91	50	74	60	203	156	154	0.292158	0.258981	0.282059	0.247619	0.698913	0.588905	0.700489
ENSMUSG00000078302	1650.44	2023.75	2236.74	2392.58	4869.33	4879.73	5363.63	2075.88	5037.56	-1.2793	-2.42721	9.82083e-21	3.96243e-19	Foxd1	13	98354242	98359305	+	5064	protein_coding	forkhead box D1 [Source:MGI Symbol;Acc:MGI:1347463]	Fork	2046	1550	2334	2305	5644	5159	4709	7.53123	9.20478	10.1998	10.9065	22.2791	22.329	24.558
ENSMUSG00000017491	311.373	438.697	416.874	380.944	901.568	858.847	1044.48	386.972	934.965	-1.27776	-2.42463	1.36381e-31	9.4375e-30	Rarb	14	16430839	16819156	-	5265	protein_coding	retinoic acid receptor, beta [Source:MGI Symbol;Acc:MGI:97857]	THR-like	386	336	435	367	1045	908	917	1.3666	1.91918	1.82842	1.67023	3.96755	3.77994	4.59969
ENSMUSG00000003545	87.9267	90.0895	93.9164	73.6976	188.941	183.498	254.001	86.4076	208.813	-1.26795	-2.40819	1.26915e-12	2.77464e-11	Fosb	7	19302696	19310051	-	6243	protein_coding	FBJ osteosarcoma oncogene B [Source:MGI Symbol;Acc:MGI:95575]	TF_bZIP	109	69	98	71	219	194	223	0.325452	0.332377	0.34739	0.272505	0.701221	0.681093	0.943341
ENSMUSG00000102151	7.26	7.83387	15.3333	12.4559	22.4313	17.0256	38.7266	10.7208	26.0612	-1.26789	-2.40809	0.00999273	0.0401511	Gm37472	14	61677443	61681494	-	4052	TEC	predicted gene, 37472 [Source:MGI Symbol;Acc:MGI:5610700]	-	9	6	16	12	26	18	34	0.0414025	0.0445304	0.0873847	0.0709612	0.128265	0.0973646	0.221599
ENSMUSG00000008136	158.107	285.936	183.999	231.473	432.235	561.845	546.728	214.879	513.603	-1.26765	-2.40769	3.42607e-15	9.28747e-14	Fhl2	1	43123074	43196984	-	1897	protein_coding	four and a half LIM domains 2 [Source:MGI Symbol;Acc:MGI:1338762]	-	196	219	192	223	501	594	480	1.92594	3.47178	2.23985	2.81674	5.27928	6.86305	6.68238
ENSMUSG00000048498	189.567	139.704	155.25	106.913	372.706	314.974	387.266	147.858	358.315	-1.26755	-2.40753	6.8483e-15	1.81196e-13	Cd300e	11	115051917	115062177	-	2088	protein_coding	CD300E molecule [Source:MGI Symbol;Acc:MGI:2387602]	-	235	107	162	103	432	333	340	2.09793	1.54109	1.717	1.182	4.13578	3.49552	4.30037
ENSMUSG00000007682	1577.03	2059	2104.49	2542.05	5033.25	4612.05	5300.98	2070.64	4982.09	-1.26701	-2.40662	6.76265e-14	1.67953e-12	Dio2	12	90724552	90738438	-	5815	protein_coding	deiodinase, iodothyronine, type II [Source:MGI Symbol;Acc:MGI:1338833]	-	1955	1577	2196	2449	5834	4876	4654	6.26687	8.15562	8.35732	10.0913	20.0549	18.3786	21.1365
ENSMUSG00000075602	2967.73	3774.62	4009.65	4018.08	8871.6	8439.03	9310.32	3692.52	8873.65	-1.26525	-2.40368	2.47918e-26	1.33223e-24	Ly6a	15	74994877	74998031	-	1205	protein_coding	lymphocyte antigen 6 complex, locus A [Source:MGI Symbol;Acc:MGI:107527]	-	3679	2891	4184	3871	10283	8922	8174	56.9111	72.15	76.8403	76.9743	170.583	162.283	179.145
ENSMUSG00000036295	405.754	527.481	430.29	442.186	1016.31	1113.29	1108.26	451.428	1079.29	-1.26445	-2.40236	9.49501e-46	1.17665e-43	Lrrn3	12	41451668	41486431	-	3865	protein_coding	leucine rich repeat protein 3, neuronal [Source:MGI Symbol;Acc:MGI:106036]	-	503	404	449	426	1178	1177	973	2.4259	3.14345	2.57088	2.64101	6.09256	6.67459	6.64845
ENSMUSG00000023411	380.747	502.673	455.207	508.618	1103.45	1014.92	1193.69	461.811	1104.02	-1.26243	-2.39899	6.92573e-38	6.30034e-36	Nfatc4	14	55823144	55833943	+	5808	protein_coding	nuclear factor of activated T cells, cytoplasmic, calcineurin dependent 4 [Source:MGI Symbol;Acc:MGI:1920431]	RHD	472	385	475	490	1279	1073	1048	1.51485	1.99347	1.80989	2.02152	4.40198	4.04922	4.76532
ENSMUSG00000002771	125.84	131.87	146.625	140.129	295.921	315.92	369.041	136.116	326.961	-1.26155	-2.39753	4.03786e-20	1.57276e-18	Grin2d	7	45831883	45878378	-	6658	protein_coding	glutamate receptor, ionotropic, NMDA2D (epsilon 4) [Source:MGI Symbol;Acc:MGI:95823]	-	156	101	153	135	343	334	324	0.436752	0.456197	0.508548	0.485847	1.0298	1.09951	1.28516
ENSMUSG00000018604	23.3933	13.0565	23.9583	17.6459	34.5098	62.4272	45.5607	19.5135	47.4992	-1.26063	-2.396	0.000502885	0.00310487	Tbx3	5	119670669	119684724	+	6624	protein_coding	T-box 3 [Source:MGI Symbol;Acc:MGI:98495]	T-box	29	10	25	17	40	66	40	0.0816078	0.0453999	0.0835227	0.0614947	0.12071	0.218384	0.159477
ENSMUSG00000021268	2065.07	2081.2	2229.08	2018.9	4920.23	4387.88	5738.37	2098.56	5015.49	-1.25616	-2.3886	8.68391e-70	2.73927e-67	Meg3	12	109541001	109571726	+	18089	lincRNA	maternally expressed 3 [Source:MGI Symbol;Acc:MGI:1202886]	-	2560	1594	2326	1945	5703	4639	5038	2.63803	2.65002	2.84564	2.57641	6.30221	5.62092	7.35531
ENSMUSG00000104378	20.9733	6.52823	11.5	10.3799	25.8823	32.1595	33.0315	12.3454	30.3578	-1.2543	-2.38551	0.00529189	0.0235844	Gm37510	1	127270524	127275285	+	4762	TEC	predicted gene, 37510 [Source:MGI Symbol;Acc:MGI:5610738]	-	26	5	12	10	30	34	29	0.101774	0.0315759	0.0557669	0.0503176	0.125932	0.15649	0.16083
ENSMUSG00000022875	942.187	1318.7	1249.66	1434.51	3186.11	2293.73	3355.54	1236.27	2945.13	-1.25289	-2.38318	2.16948e-10	3.76121e-09	Kng1	16	23057865	23082078	+	3250	protein_coding	kininogen 1 [Source:MGI Symbol;Acc:MGI:1097705]	-	1168	1010	1304	1382	3693	2425	2946	6.69905	9.34573	8.8793	10.1891	22.7143	16.3541	23.939
ENSMUSG00000031486	2230.43	2894.62	2879.78	3022.64	6209.17	6265.42	7197.45	2756.87	6557.35	-1.2505	-2.37923	1.01958e-23	4.79007e-22	Adgra2	8	27085583	27123436	+	5775	protein_coding	adhesion G protein-coupled receptor A2 [Source:MGI Symbol;Acc:MGI:1925810]	-	2765	2217	3005	2912	7197	6624	6319	8.92477	11.5449	11.5153	12.0823	24.9117	25.1401	28.8971
ENSMUSG00000017897	1091.42	1575.91	1787.29	1583.98	3531.21	3273.65	3947.83	1509.65	3584.23	-1.24789	-2.37495	2.98921e-12	6.32447e-11	Eya2	2	165595032	165771727	+	2963	protein_coding	EYA transcriptional coactivator and phosphatase 2 [Source:MGI Symbol;Acc:MGI:109341]	-	1353	1207	1865	1526	4093	3461	3466	8.51177	12.2504	13.9294	12.3405	27.613	25.6016	30.8926
ENSMUSG00000040310	1142.24	1331.76	1495	1380.53	3104.15	2953	3458.05	1337.38	3171.74	-1.24651	-2.37266	4.4825e-58	9.07295e-56	Alx4	2	93642384	93681339	+	7060	protein_coding	aristaless-like homeobox 4 [Source:MGI Symbol;Acc:MGI:108359]	Homeobox	1416	1020	1560	1330	3598	3122	3036	3.73863	4.34481	4.88995	4.51395	10.1873	9.69228	11.3568
ENSMUSG00000025270	16.94	7.83387	14.375	15.5699	38.8235	29.3219	30.7535	13.6797	32.9663	-1.24633	-2.37237	0.0022642	0.0114836	Alas2	X	150547375	150570638	+	2403	protein_coding	aminolevulinic acid synthase 2, erythroid [Source:MGI Symbol;Acc:MGI:87990]	-	21	6	15	15	45	31	27	0.162899	0.0750884	0.138141	0.149571	0.374337	0.282752	0.296734
ENSMUSG00000023982	9.68001	15.6677	15.3333	20.7599	37.9607	30.2678	39.8656	15.3602	36.0314	-1.24374	-2.36812	0.00159424	0.00847693	Guca1a	17	47394558	47400584	-	873	protein_coding	guanylate cyclase activator 1a (retina) [Source:MGI Symbol;Acc:MGI:102770]	-	12	12	16	20	44	32	35	0.256225	0.413373	0.405593	0.54894	1.00749	0.803403	1.05879
ENSMUSG00000086039	12.9067	13.0565	17.2499	4.15198	25.0196	25.5384	34.1705	11.8413	28.2428	-1.24371	-2.36807	0.00797081	0.033191	Gm12227	11	54728677	54734323	+	563	antisense	predicted gene 12227 [Source:MGI Symbol;Acc:MGI:3649740]	-	16	10	18	4	29	27	30	0.529743	0.534154	0.707536	0.17024	1.02966	1.05112	1.40725
ENSMUSG00000030306	2613.6	3033.01	3177.82	3017.45	6629.33	6856.59	7514.09	2960.47	7000	-1.24218	-2.36555	1.35305e-91	1.06013e-88	Tmtc1	6	148232430	148444389	-	8578	protein_coding	transmembrane and tetratricopeptide repeat containing 1 [Source:MGI Symbol;Acc:MGI:3039590]	-	3240	2323	3316	2907	7684	7249	6597	7.04065	8.14401	8.55486	8.12023	17.9063	18.5221	20.3104
ENSMUSG00000072662	237.16	312.049	341.166	293.753	700.548	643.19	749.473	296.032	697.737	-1.24105	-2.36371	2.52886e-27	1.41856e-25	Mansc4	6	147075060	147087032	-	1278	protein_coding	MANSC domain containing 4 [Source:MGI Symbol;Acc:MGI:3645619]	-	294	239	356	283	812	680	658	4.28815	5.62396	6.16458	5.30597	12.7007	11.6621	13.5973
ENSMUSG00000049176	20.9733	18.279	35.4582	18.6839	45.7254	57.6979	63.7849	23.3486	55.7361	-1.24086	-2.3634	0.000193491	0.00132051	Frmpd4	X	167471309	168577231	-	9394	protein_coding	FERM and PDZ domain containing 4 [Source:MGI Symbol;Acc:MGI:3042378]	-	26	14	37	18	53	61	56	0.0515913	0.044818	0.0871637	0.0459125	0.112779	0.142324	0.157433
ENSMUSG00000024134	405.754	565.344	549.123	589.581	1331.21	1165.31	1225.58	527.451	1240.7	-1.23947	-2.36111	1.45901e-32	1.07714e-30	Six2	17	85684277	85688274	-	2119	protein_coding	sine oculis-related homeobox 2 [Source:MGI Symbol;Acc:MGI:102778]	Homeobox	503	433	573	568	1543	1232	1076	4.42477	6.14515	5.98423	6.42284	14.5559	12.7432	13.4103
ENSMUSG00000019987	3675.18	3813.79	2795.45	2096.75	7773.33	7452.49	6629.08	3095.29	7284.96	-1.23495	-2.35374	6.46635e-08	8.41249e-07	Arg1	10	24915221	24927484	-	2228	protein_coding	arginase, liver [Source:MGI Symbol;Acc:MGI:88070]	-	4556	2921	2917	2020	9010	7879	5820	38.1173	39.4268	28.9738	21.7243	80.8377	77.5093	68.9867
ENSMUSG00000057722	2932.23	3428.62	3271.74	3359.99	7379.05	6990.91	8547.18	3248.15	7639.05	-1.23444	-2.3529	2.11275e-80	1.11558e-77	Lepr	4	101717404	101815352	+	7049	protein_coding	leptin receptor [Source:MGI Symbol;Acc:MGI:104993]	-	3635	2626	3414	3237	8553	7391	7504	9.61238	11.2032	10.7182	11.0033	24.2547	22.9812	28.114
ENSMUSG00000096255	158.913	208.903	225.208	176.459	489.176	392.535	470.414	192.371	450.708	-1.23379	-2.35183	9.54834e-20	3.65804e-18	Dynlt1b	17	6430112	6436296	+	771	protein_coding	dynein light chain Tctex-type 1B [Source:MGI Symbol;Acc:MGI:98643]	-	197	160	235	170	567	415	413	4.76284	6.24081	6.74525	5.28328	14.7005	11.7975	14.1466
ENSMUSG00000080115	12.9067	6.52823	21.0833	17.6459	23.2941	37.8347	43.2826	14.541	34.8038	-1.23247	-2.34969	0.00446739	0.0204347	Eef1akmt3	10	127031004	127041513	-	2719	protein_coding	EEF1A lysine methyltransferase 3 [Source:MGI Symbol;Acc:MGI:3645330]	-	16	5	22	17	27	40	38	0.109689	0.0553014	0.17906	0.149813	0.198499	0.32244	0.36909
ENSMUSG00000026712	312.18	345.996	270.249	173.345	584.941	699.942	654.935	275.443	646.606	-1.23191	-2.34878	7.97703e-07	8.75131e-06	Mrc1	2	14229392	14332057	+	6371	protein_coding	mannose receptor, C type 1 [Source:MGI Symbol;Acc:MGI:97142]	-	387	265	282	167	678	740	575	1.13229	1.25087	0.979549	0.628085	2.12729	2.54579	2.38351
ENSMUSG00000117061	4.03334	15.6677	15.3333	14.5319	36.2353	21.7549	27.3364	12.3916	28.4422	-1.2307	-2.3468	0.0106668	0.0423689	CT030636.2	17	12795746	12800795	-	353	lincRNA	novel transcript	-	5	12	16	14	42	23	24	0.264028	1.02231	1.00307	0.950304	2.37837	1.42808	1.79554
ENSMUSG00000116597	25.8133	13.0565	7.66664	13.4939	28.4706	42.564	36.4485	15.0076	35.8277	-1.23069	-2.34678	0.00448286	0.0204939	AC126055.1	16	31617735	31638979	+	5432	lincRNA	novel transcript	-	32	10	8	13	33	45	32	0.109811	0.0553625	0.0325923	0.0573447	0.121439	0.181573	0.155578
ENSMUSG00000117123	12.9067	10.4452	9.5833	8.30396	32.7843	23.6467	15.9462	10.3098	24.1257	-1.22935	-2.34462	0.0102873	0.0411172	AL805899.1	4	88909855	88938521	-	1087	lincRNA	novel transcript	-	16	8	10	8	38	25	14	0.274375	0.221328	0.203589	0.176348	0.698809	0.50409	0.340139
ENSMUSG00000105970	16.94	5.22258	15.3333	16.6079	27.6078	26.4843	43.2826	13.5259	32.4582	-1.22383	-2.33565	0.00529325	0.0235861	Gm43360	5	122492022	122494908	-	2887	TEC	predicted gene 43360 [Source:MGI Symbol;Acc:MGI:5663497]	-	21	4	16	16	32	28	38	0.13559	0.0416666	0.122647	0.132795	0.221568	0.212574	0.347612
ENSMUSG00000088246	16.1333	7.83387	11.5	10.3799	23.2941	18.9173	39.8656	11.4618	27.359	-1.21834	-2.32679	0.00937415	0.038123	Gm25911	1	167340369	167340424	-	56	miRNA	predicted gene, 25911 [Source:MGI Symbol;Acc:MGI:5455688]	-	20	6	12	10	27	20	35	6.65727	3.2221	4.74218	4.27879	9.63784	7.8278	16.5058
ENSMUSG00000052760	360.58	283.325	274.082	236.663	718.666	636.569	666.325	288.663	673.853	-1.21779	-2.3259	7.14583e-24	3.39658e-22	A630001G21Rik	1	85717083	85778643	-	2709	protein_coding	RIKEN cDNA A630001G21 gene [Source:MGI Symbol;Acc:MGI:2443131]	-	447	217	286	228	833	673	585	3.07576	2.40894	2.33637	2.01667	6.14667	5.44508	5.70301
ENSMUSG00000097084	18.5533	27.4185	24.9166	16.6079	42.2745	49.1851	60.3679	21.8741	50.6092	-1.21768	-2.32572	0.000247456	0.00164355	Foxl1	8	121127940	121130644	+	2705	protein_coding	forkhead box L1 [Source:MGI Symbol;Acc:MGI:1347469]	Fork	23	21	26	16	49	52	53	0.158495	0.233468	0.212711	0.14173	0.362104	0.421341	0.517447
ENSMUSG00000029378	17.7467	11.7508	9.5833	16.6079	42.2745	24.5925	30.7535	13.9222	32.5402	-1.21685	-2.32438	0.00376635	0.0176877	Areg	5	91139599	91148432	+	1215	protein_coding	amphiregulin [Source:MGI Symbol;Acc:MGI:88068]	-	22	9	10	16	49	26	27	0.337521	0.222762	0.182141	0.315539	0.806165	0.469024	0.586874
ENSMUSG00000030711	45.98	45.6976	42.1665	35.2918	95.7646	103.1	95.6774	42.284	98.1805	-1.21517	-2.32168	1.2264e-07	1.53467e-06	Sult1a1	7	126672865	126676432	-	1507	protein_coding	sulfotransferase family 1A, phenol-preferring, member 1 [Source:MGI Symbol;Acc:MGI:102896]	-	57	35	44	34	111	109	84	0.705043	0.698441	0.646136	0.540599	1.47236	1.5853	1.47205
ENSMUSG00000044471	55.66	53.5315	60.3748	78.8876	131.137	141.88	160.601	62.1135	144.54	-1.21459	-2.32075	2.06235e-09	3.19671e-08	Lncpint	6	31082565	31220488	-	7378	lincRNA	long non-protein coding RNA, Trp53 induced transcript [Source:MGI Symbol;Acc:MGI:2673128]	-	69	41	63	76	152	150	141	0.174327	0.167117	0.188967	0.246822	0.411822	0.445605	0.504705
ENSMUSG00000075391	556.6	684.158	583.623	579.201	1382.98	1480.28	1299.62	600.896	1387.63	-1.21392	-2.31967	3.79928e-52	5.91543e-50	Gm13443	2	35340409	35340963	+	555	processed_pseudogene	predicted gene 13443 [Source:MGI Symbol;Acc:MGI:3649615]	-	690	524	609	558	1603	1565	1141	23.1745	28.3931	24.2834	24.0908	57.7357	61.8044	54.2938
ENSMUSG00000113775	30.6533	15.6677	39.2915	13.4939	55.2156	46.3475	74.0361	24.7766	58.5331	-1.21348	-2.31896	0.000948675	0.00538247	Gm48027	13	14171053	14174488	+	3436	sense_intronic	predicted gene, 48027 [Source:MGI Symbol;Acc:MGI:6097341]	-	38	12	41	13	64	49	65	0.20615	0.105028	0.264068	0.0906566	0.372333	0.312565	0.499594
ENSMUSG00000040867	54.0467	53.5315	59.4165	69.5457	125.098	125.8	161.74	59.1351	137.546	-1.21295	-2.31811	3.57726e-09	5.39343e-08	Begain	12	109032187	109068217	-	4408	protein_coding	brain-enriched guanylate kinase-associated [Source:MGI Symbol;Acc:MGI:3044626]	-	67	41	62	67	145	133	142	0.283326	0.279716	0.311268	0.364202	0.657553	0.661314	0.850754
ENSMUSG00000040570	48.4	74.4218	57.4998	65.3937	115.608	155.122	152.628	61.4288	141.119	-1.21189	-2.31641	1.13218e-08	1.60722e-07	Rundc3b	5	8490334	8622952	-	3824	protein_coding	RUN domain containing 3B [Source:MGI Symbol;Acc:MGI:2685286]	-	60	57	60	63	134	164	134	0.292474	0.448262	0.347231	0.394759	0.700472	0.939991	0.925431
ENSMUSG00000014782	15.3267	22.196	15.3333	14.5319	30.196	42.564	43.2826	16.847	38.6809	-1.21084	-2.31472	0.00114621	0.00635186	Plekhg4	8	105373274	105382862	+	5478	protein_coding	pleckstrin homology domain containing, family G (with RhoGef domain) member 4 [Source:MGI Symbol;Acc:MGI:2142544]	-	19	17	16	14	35	45	38	0.0646525	0.0933259	0.0646372	0.0612372	0.127717	0.180048	0.183197
ENSMUSG00000097136	9.68001	23.5016	40.2499	8.30396	50.9019	31.2136	59.2289	20.4339	47.1148	-1.21058	-2.3143	0.00929719	0.0378638	Gm26772	14	25548390	25554369	-	3429	lincRNA	predicted gene, 26772 [Source:MGI Symbol;Acc:MGI:5477266]	-	12	18	42	8	59	33	52	0.065233	0.157863	0.271061	0.0559026	0.343945	0.210933	0.400491
ENSMUSG00000069072	135.52	271.574	212.749	184.763	480.549	437.937	465.858	201.152	461.448	-1.21041	-2.31403	1.24555e-13	2.99536e-12	Slc7a14	3	31202858	31310378	-	9829	protein_coding	solute carrier family 7 (cationic amino acid transporter, y+ system), member 14 [Source:MGI Symbol;Acc:MGI:3040688]	-	168	208	222	178	557	463	409	0.318606	0.636399	0.499837	0.43393	1.13279	1.03245	1.09893
ENSMUSG00000048368	125.84	199.764	179.208	169.193	370.98	380.239	407.768	168.501	386.329	-1.20783	-2.3099	1.8344e-17	5.87031e-16	Omd	13	49582462	49592822	+	2249	protein_coding	osteomodulin [Source:MGI Symbol;Acc:MGI:1350918]	-	156	153	187	163	430	402	358	1.29297	2.04587	1.84008	1.73663	3.82193	3.91773	4.20389
ENSMUSG00000030559	28.2333	37.8637	36.4166	35.2918	76.7842	79.4529	80.8702	34.4514	79.0358	-1.20776	-2.30979	2.13612e-06	2.17362e-05	Rab38	7	88430273	88491572	+	1577	protein_coding	RAB38, member RAS oncogene family [Source:MGI Symbol;Acc:MGI:1919683]	-	35	29	38	34	89	84	71	0.413705	0.553021	0.533257	0.516603	1.12814	1.16747	1.18901
ENSMUSG00000042804	475.127	481.783	496.415	599.961	1199.21	1155.85	1195.97	513.322	1183.68	-1.20591	-2.30683	1.10693e-46	1.43776e-44	Gpr153	4	152274232	152285337	+	3909	protein_coding	G protein-coupled receptor 153 [Source:MGI Symbol;Acc:MGI:1916157]	-	589	369	518	578	1390	1222	1050	2.80869	2.83881	2.93257	3.543	7.1081	6.85178	7.09383
ENSMUSG00000111854	8.87334	10.4452	9.5833	20.7599	31.0588	17.0256	37.5876	12.4154	28.5573	-1.20349	-2.30296	0.0111759	0.0440597	Gm48740	9	41551506	41559259	-	3246	lincRNA	predicted gene, 48740 [Source:MGI Symbol;Acc:MGI:6098406]	-	11	8	10	20	36	18	33	0.0631681	0.0741168	0.0681767	0.147636	0.221696	0.121541	0.268487
ENSMUSG00000019929	22575.4	28776.4	27557.7	30201.5	62535.2	57658.2	68200.9	27277.8	62798.1	-1.20304	-2.30225	5.29123e-24	2.54997e-22	Dcn	10	97479609	97518143	+	5838	protein_coding	decorin [Source:MGI Symbol;Acc:MGI:94872]	-	27986	22040	28756	29096	72484	60958	59877	89.3574	113.533	109.006	119.42	248.189	228.857	270.865
ENSMUSG00000106717	16.1333	18.279	10.5416	9.34195	30.196	33.1054	29.6144	13.574	30.9719	-1.19922	-2.29616	0.00377551	0.017717	Gm42798	5	31210344	31214315	-	3972	TEC	predicted gene 42798 [Source:MGI Symbol;Acc:MGI:5662935]	-	20	14	11	9	35	35	26	0.0938587	0.105997	0.061287	0.0542929	0.176142	0.193133	0.172871
ENSMUSG00000115759	41.14	40.475	56.5415	39.4438	95.7646	77.5611	134.404	44.4001	102.577	-1.19862	-2.2952	3.26213e-06	3.21696e-05	Gm18787	15	55474780	55475563	-	784	transcribed_processed_pseudogene	predicted gene, 18787 [Source:MGI Symbol;Acc:MGI:5010972]	-	51	31	59	38	111	82	118	1.21257	1.18911	1.66541	1.16139	2.83016	2.29243	3.97487
ENSMUSG00000031789	35.4934	49.6145	44.0832	57.0897	118.196	86.0739	113.902	46.5702	106.057	-1.19823	-2.29457	6.38078e-07	7.07361e-06	Cngb1	8	95239045	95306585	-	9355	protein_coding	cyclic nucleotide gated channel beta 1 [Source:MGI Symbol;Acc:MGI:2664102]	-	44	38	46	55	137	91	100	0.0876724	0.122156	0.108817	0.140873	0.292739	0.213204	0.282302
ENSMUSG00000061702	15.3267	9.13952	23.9583	9.34195	31.9215	30.2678	38.7266	14.4416	33.6386	-1.19413	-2.28807	0.00493263	0.0222156	Tmem91	7	25669139	25675166	-	3547	protein_coding	transmembrane protein 91 [Source:MGI Symbol;Acc:MGI:2443589]	-	19	7	25	9	37	32	34	0.0998496	0.0593488	0.155978	0.0607982	0.208519	0.197736	0.253148
ENSMUSG00000026193	40707.6	47636.5	42714.7	43500.3	94430.8	104351	100527	43639.8	99769.7	-1.19312	-2.28647	9.64933e-135	1.80287e-131	Fn1	1	71585520	71653200	-	11685	protein_coding	fibronectin 1 [Source:MGI Symbol;Acc:MGI:95566]	-	50464	36485	44572	41908	109454	110323	88258	80.502	93.899	84.4147	85.9365	187.244	206.936	199.472
ENSMUSG00000026829	130.68	139.704	137.041	139.091	318.353	296.056	317.786	136.629	310.732	-1.18775	-2.27797	3.59999e-20	1.41033e-18	Gbgt1	2	28496891	28505415	+	1337	protein_coding	globoside alpha-1,3-N-acetylgalactosaminyltransferase 1 [Source:MGI Symbol;Acc:MGI:2449143]	-	162	107	143	134	369	313	279	2.25859	2.40673	2.36695	2.4015	5.51695	5.1311	5.511
ENSMUSG00000019303	279.107	296.381	268.333	239.777	595.294	628.056	624.181	270.899	615.844	-1.18645	-2.27592	3.46921e-33	2.64149e-31	Psmc3ip	11	101091823	101095436	-	1818	protein_coding	proteasome (prosome, macropain) 26S subunit, ATPase 3, interacting protein [Source:MGI Symbol;Acc:MGI:1098610]	-	346	227	280	231	690	664	548	3.54761	3.75498	3.40839	3.04458	7.58681	8.0052	7.96057
ENSMUSG00000022754	204.893	229.794	200.291	225.245	451.215	471.988	542.172	215.056	488.458	-1.18534	-2.27417	1.51006e-25	7.82046e-24	Tmem45a	16	56805161	56886166	-	3129	protein_coding	transmembrane protein 45a [Source:MGI Symbol;Acc:MGI:1913122]	-	254	176	209	217	523	499	476	1.51315	1.69154	1.47817	1.66174	3.34118	3.49537	4.01753
ENSMUSG00000002944	2721.69	2295.32	2136.12	1781.2	5336.07	5148.36	4756.53	2233.58	5080.32	-1.18531	-2.27412	1.2756e-14	3.32081e-13	Cd36	5	17781690	17888801	-	3590	protein_coding	CD36 molecule [Source:MGI Symbol;Acc:MGI:107899]	-	3374	1758	2229	1716	6185	5443	4176	17.5188	14.7265	13.7404	11.4533	34.4389	33.2309	30.7202
ENSMUSG00000026303	20.9733	24.8073	19.1666	22.8359	56.0784	51.0768	41.0046	21.9458	49.3866	-1.18437	-2.27264	0.000239388	0.00159651	Mlph	1	90915085	90951142	+	5357	protein_coding	melanophilin [Source:MGI Symbol;Acc:MGI:2176380]	-	26	19	20	22	65	54	36	0.0904702	0.106661	0.0826215	0.0984035	0.242547	0.220938	0.177475
ENSMUSG00000047894	27.4267	65.2823	21.0833	41.5198	75.0587	81.3446	103.651	38.828	86.6846	-1.18365	-2.27151	0.000212105	0.00142947	Ang2	14	51195324	51199148	-	896	protein_coding	angiogenin, ribonuclease A family, member 2 [Source:MGI Symbol;Acc:MGI:104984]	-	34	50	22	40	87	86	91	0.707334	1.67817	0.543375	1.0697	1.94095	2.10372	2.6822
ENSMUSG00000054555	2240.11	2709.21	2377.62	2739.27	5671.68	5550.35	5872.77	2516.55	5698.27	-1.18108	-2.26746	2.09951e-80	1.11558e-77	Adam12	7	133883199	134232146	-	10573	protein_coding	a disintegrin and metallopeptidase domain 12 (meltrin alpha) [Source:MGI Symbol;Acc:MGI:105378]	-	2777	2075	2481	2639	6574	5868	5156	4.89589	5.90194	5.19294	5.98068	12.429	12.1644	12.8787
ENSMUSG00000031250	127.453	86.1726	123.625	179.573	303.686	267.68	310.952	129.206	294.106	-1.17899	-2.26418	6.36285e-11	1.17616e-09	Tnmd	X	133850980	133865577	+	1353	protein_coding	tenomodulin [Source:MGI Symbol;Acc:MGI:1929885]	-	158	66	129	173	352	283	273	2.17677	1.46697	2.10997	3.06378	5.20055	4.58444	5.32871
ENSMUSG00000022483	162.14	105.757	97.7497	76.8116	232.941	221.333	302.978	110.615	252.417	-1.17827	-2.26305	1.75188e-08	2.42735e-07	Col2a1	15	97975602	98004695	-	9243	protein_coding	collagen, type II, alpha 1 [Source:MGI Symbol;Acc:MGI:88452]	-	201	81	102	74	270	234	266	0.405356	0.26354	0.244215	0.191835	0.583922	0.554882	0.760022
ENSMUSG00000097451	943.8	1022.32	959.289	904.094	2082.66	2048.75	2329.29	957.376	2153.57	-1.17028	-2.25055	1.90035e-72	6.59395e-70	Rian	12	109603940	109661716	+	18234	processed_transcript	RNA imprinted and accumulated in nucleus [Source:MGI Symbol;Acc:MGI:1922995]	-	1170	783	1001	871	2414	2166	2045	1.19607	1.29138	1.21489	1.14458	2.64642	2.6036	2.96189
ENSMUSG00000054871	146.007	156.677	167.708	180.611	350.274	405.777	339.427	162.751	365.159	-1.1689	-2.2484	1.96062e-19	7.31514e-18	Tmem158	9	123259053	123260764	-	1712	protein_coding	transmembrane protein 158 [Source:MGI Symbol;Acc:MGI:1919559]	-	181	120	175	174	406	429	298	1.97074	2.10791	2.26214	2.43531	4.74052	5.49226	4.59695
ENSMUSG00000022865	7224.51	9827.59	9388.76	8911.19	19753.4	18282.7	21353.1	8838.01	19796.4	-1.16364	-2.24021	1.88449e-21	7.83775e-20	Cxadr	16	78301489	78359774	+	7400	protein_coding	coxsackie virus and adenovirus receptor [Source:MGI Symbol;Acc:MGI:1201679]	-	8956	7527	9797	8585	22896	19329	18747	22.5599	30.589	29.2985	27.7983	61.8489	57.25	66.9048
ENSMUSG00000025092	756.654	817.334	797.331	793.028	1760.86	1760.26	1787.12	791.087	1769.41	-1.16363	-2.2402	4.75119e-86	3.03689e-83	Hspa12a	19	58795751	58860984	-	5733	protein_coding	heat shock protein 12A [Source:MGI Symbol;Acc:MGI:1920692]	-	938	626	832	764	2041	1861	1569	3.04982	3.28373	3.21163	3.19316	7.11648	7.11479	7.22767
ENSMUSG00000050295	3499.32	4381.75	4376.7	4549.53	9357.32	9187.21	9673.67	4201.82	9406.07	-1.16357	-2.24011	4.879e-68	1.39419e-65	Foxc1	13	31806633	31812476	+	5844	protein_coding	forkhead box C1 [Source:MGI Symbol;Acc:MGI:1347466]	Fork	4338	3356	4567	4383	10846	9713	8493	13.8367	17.2698	17.2944	17.9709	37.0991	36.4285	38.3803
ENSMUSG00000109841	26.62	39.1694	35.4582	47.7478	84.5489	70.94	92.2604	37.2488	82.5831	-1.15913	-2.23323	1.37111e-05	0.000120735	E330011O21Rik	16	78250861	78302487	-	3227	processed_transcript	RIKEN cDNA E330011O21 gene [Source:MGI Symbol;Acc:MGI:3759668]	-	33	30	37	46	98	75	81	0.19062	0.279574	0.253739	0.341561	0.607059	0.509402	0.662893
ENSMUSG00000003657	62.92	27.4185	32.5832	18.6839	89.7254	58.6438	92.2604	35.4014	80.2098	-1.1567	-2.22947	0.000827198	0.00478605	Calb2	8	110137502	110168210	-	1743	protein_coding	calbindin 2 [Source:MGI Symbol;Acc:MGI:101914]	-	78	21	34	18	104	62	81	0.834163	0.362324	0.431684	0.247448	1.19272	0.779637	1.22728
ENSMUSG00000027030	1033.34	1286.06	1277.45	1339.01	2602.04	2677.75	2960.3	1233.97	2746.7	-1.1563	-2.22885	3.74767e-50	5.61895e-48	Stk39	2	68210445	68472268	-	4955	protein_coding	serine/threonine kinase 39 [Source:MGI Symbol;Acc:MGI:1858416]	-	1281	985	1333	1290	3016	2831	2599	4.81903	5.97816	5.95348	6.23814	12.1672	12.5226	13.8522
ENSMUSG00000052415	57.2734	67.8935	77.6248	83.0396	123.372	147.555	207.301	71.4578	159.41	-1.15453	-2.22612	1.11864e-07	1.4078e-06	Tchh	3	93442330	93449077	+	5823	protein_coding	trichohyalin [Source:MGI Symbol;Acc:MGI:2177944]	-	71	52	81	80	143	156	182	0.227282	0.268554	0.307838	0.329195	0.4909	0.587186	0.825433
ENSMUSG00000090387	16.1333	13.0565	16.2916	18.6839	30.196	23.6467	54.6728	16.0413	36.1718	-1.15445	-2.226	0.00491908	0.0221628	Gm17056	12	40198656	40201105	+	2299	antisense	predicted gene 17056 [Source:MGI Symbol;Acc:MGI:4937883]	-	20	10	17	18	35	25	48	0.16216	0.130809	0.163642	0.187604	0.304322	0.238341	0.551391
ENSMUSG00000040170	23.3933	30.0298	19.1666	21.7979	39.6862	56.752	60.3679	23.5969	52.2687	-1.15384	-2.22505	0.000382006	0.00243403	Fmo2	1	162874317	162898726	-	5609	protein_coding	flavin containing monooxygenase 2 [Source:MGI Symbol;Acc:MGI:1916776]	-	29	23	20	21	46	60	53	0.0963755	0.123315	0.0789095	0.0897105	0.163937	0.234457	0.249544
ENSMUSG00000051652	50.0134	40.475	47.9165	58.1277	119.059	111.612	97.9554	49.1331	109.542	-1.15327	-2.22417	1.78212e-07	2.18727e-06	Lrrc3	10	77897575	77902536	-	4296	protein_coding	leucine rich repeat containing 3 [Source:MGI Symbol;Acc:MGI:2447899]	-	62	31	50	56	138	118	86	0.269018	0.217006	0.257567	0.312344	0.642124	0.602027	0.528678
ENSMUSG00000044317	70.18	108.369	107.333	92.3816	216.549	184.444	225.525	94.5658	208.839	-1.15321	-2.22409	1.23694e-10	2.20912e-09	Gpr4	7	19212538	19224174	+	2882	protein_coding	G protein-coupled receptor 4 [Source:MGI Symbol;Acc:MGI:2441992]	-	87	83	112	89	251	195	198	0.562703	0.866083	0.86002	0.739955	1.74094	1.48299	1.81438
ENSMUSG00000024538	1973.11	2244.4	2325.87	2282.55	4686.43	4655.56	5375.02	2206.48	4905.67	-1.15321	-2.22409	2.24455e-73	8.01735e-71	Ppic	18	53406341	53418007	-	1286	protein_coding	peptidylprolyl isomerase C [Source:MGI Symbol;Acc:MGI:97751]	-	2446	1719	2427	2199	5432	4922	4719	35.4543	40.1985	41.7651	40.9726	84.4351	83.8878	96.9095
ENSMUSG00000005148	496.1	626.71	545.29	549.099	1062.04	1223.01	1406.69	554.3	1230.58	-1.15313	-2.22395	6.17645e-32	4.43845e-30	Klf5	14	99298691	99315036	+	5201	protein_coding	Kruppel-like factor 5 [Source:MGI Symbol;Acc:MGI:1338056]	zf-C2H2	615	480	569	529	1231	1293	1235	2.20416	2.77543	2.42109	2.43713	4.73124	5.44891	6.27101
ENSMUSG00000107165	10.4867	11.7508	13.4166	17.6459	30.196	25.5384	33.0315	13.325	29.5886	-1.15244	-2.2229	0.00552972	0.0244603	Gm43747	5	74575947	74577276	+	1330	TEC	predicted gene 43747 [Source:MGI Symbol;Acc:MGI:5663884]	-	13	9	14	17	35	27	29	0.182199	0.203501	0.232949	0.306272	0.526042	0.444949	0.575843
ENSMUSG00000038067	725.194	691.992	730.248	824.168	1877.33	1303.41	1774.59	742.9	1651.77	-1.15212	-2.2224	2.94285e-29	1.8281e-27	Csf3	11	98701263	98703629	+	1413	protein_coding	colony stimulating factor 3 (granulocyte) [Source:MGI Symbol;Acc:MGI:1339751]	-	899	530	762	794	2176	1378	1558	11.8596	11.28	11.9343	13.4644	30.7837	21.3749	29.1194
ENSMUSG00000097993	502.554	532.703	581.707	632.139	1263.92	1158.69	1316.7	562.276	1246.44	-1.1488	-2.21729	7.31263e-42	7.94805e-40	Ptprv	1	135108497	135132594	-	6987	processed_transcript	protein tyrosine phosphatase, receptor type, V [Source:MGI Symbol;Acc:MGI:108027]	-	623	408	607	609	1465	1225	1156	1.66208	1.75608	1.92257	2.08851	4.19132	3.84276	4.36943
ENSMUSG00000047988	29.8467	10.4452	19.1666	18.6839	46.5882	28.376	58.0899	19.5356	44.3514	-1.14803	-2.21611	0.00368303	0.0173838	4933428G20Rik	11	97490783	97500340	-	1425	protein_coding	RIKEN cDNA 4933428G20 gene [Source:MGI Symbol;Acc:MGI:1918475]	-	37	8	20	18	54	30	51	0.483995	0.16883	0.310599	0.302668	0.757501	0.461428	0.945176
ENSMUSG00000020042	72.6	110.98	95.833	115.217	209.647	203.361	238.054	98.6576	217.021	-1.14783	-2.21581	7.16969e-11	1.31232e-09	Btbd11	10	85386814	85660292	+	10033	protein_coding	BTB (POZ) domain containing 11 [Source:MGI Symbol;Acc:MGI:1921257]	-	90	85	100	111	243	215	209	0.167211	0.254779	0.220574	0.265095	0.48415	0.469684	0.55014
ENSMUSG00000084821	25.8133	10.4452	19.1666	21.7979	52.6274	37.8347	39.8656	19.3058	43.4426	-1.14628	-2.21343	0.00172052	0.00904542	Gm15880	7	80636017	80644384	+	2884	antisense	predicted gene 15880 [Source:MGI Symbol;Acc:MGI:3802014]	-	32	8	20	21	61	40	35	0.206828	0.08342	0.153469	0.174475	0.422804	0.303992	0.320502
ENSMUSG00000109408	116.16	122.731	147.583	127.673	230.353	251.601	373.597	128.537	285.184	-1.14433	-2.21043	7.06315e-11	1.29771e-09	A930037H05Rik	11	119448788	119491298	-	9082	processed_transcript	RIKEN cDNA A930037H05 gene [Source:MGI Symbol;Acc:MGI:1925689]	-	144	94	154	123	267	266	328	0.295553	0.311259	0.375253	0.324514	0.587671	0.641945	0.953783
ENSMUSG00000104293	8.87334	15.6677	12.4583	22.8359	36.2353	27.4302	34.1705	14.9588	32.612	-1.14317	-2.20866	0.00631705	0.0273015	Gm38043	1	156583108	156588248	+	5141	TEC	predicted gene, 38043 [Source:MGI Symbol;Acc:MGI:5611271]	-	11	12	13	22	42	29	30	0.039884	0.0701954	0.0559603	0.102538	0.163307	0.123637	0.15411
ENSMUSG00000031312	24.2	18.279	17.2499	13.4939	41.4117	25.5384	55.8118	18.3057	40.9207	-1.14302	-2.20843	0.00334213	0.016073	Itgb1bp2	X	101449088	101453541	+	1799	protein_coding	integrin beta 1 binding protein 2 [Source:MGI Symbol;Acc:MGI:1353420]	-	30	14	18	13	48	27	49	0.310845	0.23403	0.221425	0.17315	0.533352	0.32895	0.71932
ENSMUSG00000021062	50.0134	69.1992	74.7498	74.7356	142.353	149.447	150.35	67.1745	147.383	-1.14192	-2.20674	6.97133e-09	1.01333e-07	Rab15	12	76797960	76822908	-	4614	protein_coding	RAB15, member RAS oncogene family [Source:MGI Symbol;Acc:MGI:1916865]	-	62	53	78	72	165	158	132	0.250477	0.345441	0.374112	0.373908	0.714843	0.750546	0.755533
ENSMUSG00000009687	1641.57	1696.03	1671.33	1676.36	3593.33	3698.34	3735.97	1671.32	3675.88	-1.1376	-2.20015	2.1872e-143	4.82954e-140	Fxyd5	7	31032722	31042481	-	4192	protein_coding	FXYD domain-containing ion transport regulator 5 [Source:MGI Symbol;Acc:MGI:1201785]	-	2035	1299	1744	1615	4165	3910	3280	9.04893	9.31887	9.20682	9.23125	19.8609	20.4434	20.6638
ENSMUSG00000021728	855.067	1015.79	941.08	899.942	1839.37	2089.42	2178.94	927.97	2035.91	-1.13568	-2.19722	7.94413e-54	1.28637e-51	Emb	13	117208536	117274415	+	6906	protein_coding	embigin [Source:MGI Symbol;Acc:MGI:95321]	-	1060	778	982	867	2132	2209	1913	2.8611	3.38788	3.1468	3.00817	6.17113	7.01079	7.31553
ENSMUSG00000039699	83.0867	60.0597	87.2081	62.2797	155.294	183.498	146.933	73.1585	161.908	-1.13501	-2.19621	5.95259e-09	8.71504e-08	Batf2	19	6140983	6172476	+	2522	protein_coding	basic leucine zipper transcription factor, ATF-like 2 [Source:MGI Symbol;Acc:MGI:1921731]	TF_bZIP	103	46	91	60	180	194	129	0.761283	0.548514	0.798511	0.570053	1.4267	1.68599	1.35083
ENSMUSG00000034762	25.8133	13.0565	16.2916	32.1778	46.5882	58.6438	39.8656	21.8348	48.3658	-1.13425	-2.19504	0.00161663	0.00857903	Glis1	4	107434591	107635061	+	3645	protein_coding	GLIS family zinc finger 1 [Source:MGI Symbol;Acc:MGI:2386723]	zf-C2H2	32	10	17	31	54	62	35	0.163646	0.0825045	0.103213	0.203786	0.296142	0.372814	0.253588
ENSMUSG00000005672	1029.31	1450.57	1505.54	1443.85	2956.62	2757.2	3208.61	1357.32	2974.15	-1.13246	-2.19232	3.33073e-13	7.70478e-12	Kit	5	75574916	75656722	+	8911	protein_coding	KIT proto-oncogene receptor tyrosine kinase [Source:MGI Symbol;Acc:MGI:96677]	-	1276	1111	1571	1391	3427	2915	2817	2.66918	3.74941	3.90152	3.74033	7.68762	7.16985	8.34868
ENSMUSG00000097369	24.2	22.196	10.5416	14.5319	44.8627	22.7008	50.1167	17.8674	39.2267	-1.13113	-2.1903	0.00636657	0.0274716	Gm26545	12	80885549	80887674	-	1746	lincRNA	predicted gene, 26545 [Source:MGI Symbol;Acc:MGI:5477039]	-	30	17	11	14	52	24	44	0.320281	0.292806	0.139423	0.192129	0.595337	0.301276	0.665527
ENSMUSG00000057132	16.94	18.279	18.2083	15.5699	25.8823	30.2678	58.0899	17.2493	38.08	-1.13065	-2.18958	0.00459825	0.0209308	Rpgrip1	14	52110704	52163546	+	12152	protein_coding	retinitis pigmentosa GTPase regulator interacting protein 1 [Source:MGI Symbol;Acc:MGI:1932134]	-	21	14	19	15	30	32	51	0.0322126	0.0346462	0.0346011	0.0295769	0.0493489	0.0577165	0.110836
ENSMUSG00000026826	129.067	134.481	144.708	123.521	292.47	224.171	357.651	132.944	291.431	-1.12914	-2.18729	4.88805e-12	1.00445e-10	Nr4a2	2	57106830	57124003	-	4059	protein_coding	nuclear receptor subfamily 4, group A, member 2 [Source:MGI Symbol;Acc:MGI:1352456]	NGFIB-like	160	103	151	119	339	237	314	0.734776	0.763121	0.82327	0.702485	1.66949	1.27976	2.043
ENSMUSG00000057967	37.9134	50.9202	43.1249	15.5699	87.9999	94.5867	56.9508	36.8821	79.8458	-1.12648	-2.18325	0.000542235	0.00331663	Fgf18	11	33117430	33147400	-	1187	protein_coding	fibroblast growth factor 18 [Source:MGI Symbol;Acc:MGI:1277980]	-	47	39	45	15	102	100	50	0.738076	0.988073	0.83897	0.302796	1.71772	1.84649	1.11244
ENSMUSG00000031375	12429.1	15794.4	15265.2	16387.9	32794.6	30289.5	34947.3	14969.2	32677.2	-1.12639	-2.18312	5.73591e-24	2.7588e-22	Bgn	X	73483602	73495933	+	6099	protein_coding	biglycan [Source:MGI Symbol;Acc:MGI:88158]	-	15408	12097	15929	15788	38012	32023	30682	47.0914	59.6478	57.7982	62.0266	124.585	115.08	132.856
ENSMUSG00000037716	72.6	95.3121	95.833	87.1916	172.549	204.307	194.772	87.7342	190.543	-1.12577	-2.18218	5.71191e-11	1.06149e-09	Ccdc33	9	58028677	58118823	-	5342	protein_coding	coiled-coil domain containing 33 [Source:MGI Symbol;Acc:MGI:1922464]	-	90	73	100	84	200	216	171	0.314045	0.410955	0.414267	0.376777	0.748394	0.886233	0.845375
ENSMUSG00000087480	16.94	27.4185	22.9999	29.0639	50.9019	48.2392	56.9508	24.1056	52.0307	-1.12491	-2.18088	0.000410405	0.00259524	Gm15910	10	120857629	120863326	+	2971	antisense	predicted gene 15910 [Source:MGI Symbol;Acc:MGI:3802158]	-	21	21	24	28	59	51	50	0.131756	0.212565	0.178769	0.225821	0.396966	0.37624	0.444452
ENSMUSG00000037014	59.6934	110.98	119.791	88.2296	169.961	187.282	259.696	94.6735	205.646	-1.12489	-2.18085	3.62585e-07	4.19773e-06	Sstr4	2	148395344	148396767	+	1424	protein_coding	somatostatin receptor 4 [Source:MGI Symbol;Acc:MGI:105372]	-	74	85	125	85	197	198	228	0.96867	1.79508	1.94261	1.43027	2.76542	3.04757	4.22846
ENSMUSG00000025330	14.52	13.0565	20.1249	24.9119	48.3137	34.9971	35.3095	18.1533	39.5401	-1.12403	-2.17955	0.0025762	0.0128236	Padi4	4	140745865	140774236	-	4835	protein_coding	peptidyl arginine deiminase, type IV [Source:MGI Symbol;Acc:MGI:1338898]	-	18	10	21	24	56	37	31	0.0693953	0.0621983	0.0961186	0.118939	0.231524	0.167727	0.169326
ENSMUSG00000030069	112.933	240.239	152.375	248.081	370.117	357.538	501.167	188.407	409.607	-1.12342	-2.17863	0.000823582	0.00476967	Prok2	6	99711299	99726392	-	1917	protein_coding	prokineticin 2 [Source:MGI Symbol;Acc:MGI:1354178]	-	140	184	159	239	429	378	440	1.36132	2.8865	1.83552	2.98734	4.47342	4.32183	6.06161
ENSMUSG00000029287	1668.99	2198.71	1973.2	1962.85	4235.21	4020.88	4466.08	1950.94	4240.73	-1.1227	-2.17754	1.73762e-56	3.22177e-54	Tgfbr3	5	107106570	107289629	-	6545	protein_coding	transforming growth factor, beta receptor III [Source:MGI Symbol;Acc:MGI:104637]	-	2069	1684	2059	1891	4909	4251	3921	5.89257	7.73762	6.96196	6.92295	14.993	14.2357	15.8214
ENSMUSG00000029360	17.7467	10.4452	18.2083	20.7599	34.5098	19.8632	56.9508	16.79	37.1079	-1.11991	-2.17333	0.0088718	0.0363937	Gm9754	5	118065360	118069710	+	3004	antisense	predicted gene 9754 [Source:MGI Symbol;Acc:MGI:3704256]	-	22	8	19	20	40	21	50	0.136514	0.0800876	0.139971	0.159529	0.266173	0.153221	0.439569
ENSMUSG00000020312	125.033	176.262	204.124	180.611	375.294	360.375	375.876	171.508	370.515	-1.11742	-2.16959	2.11897e-14	5.41765e-13	Shc2	10	79618051	79637918	-	5426	protein_coding	SHC (Src homology 2 domain containing) transforming protein 2 [Source:MGI Symbol;Acc:MGI:106180]	-	155	135	213	174	435	381	330	0.532483	0.74822	0.868729	0.768385	1.60256	1.53902	1.60617
ENSMUSG00000052726	107.287	96.6177	123.625	117.293	247.608	219.441	258.557	111.206	241.869	-1.11508	-2.16607	1.95579e-13	4.63003e-12	Kcnt2	1	140246158	140612067	+	6895	protein_coding	potassium channel, subfamily T, member 2 [Source:MGI Symbol;Acc:MGI:3036273]	-	133	74	129	113	287	232	227	0.35956	0.322755	0.414038	0.392693	0.832054	0.737482	0.869459
ENSMUSG00000004473	30.6533	43.0863	54.6248	58.1277	96.6274	87.9657	117.319	46.623	100.637	-1.11343	-2.16359	1.22444e-05	0.00010878	Clec11a	7	44302687	44306902	-	2978	protein_coding	C-type lectin domain family 11, member a [Source:MGI Symbol;Acc:MGI:1298219]	-	38	33	57	56	112	93	103	0.237855	0.333246	0.423579	0.450581	0.751792	0.684473	0.913419
ENSMUSG00000031673	4941.64	5597.3	5701.11	5352.94	11016.4	11335.3	12634	5398.25	11661.9	-1.11155	-2.16077	8.19092e-92	7.36849e-89	Cdh11	8	102632095	102785642	-	8904	protein_coding	cadherin 11 [Source:MGI Symbol;Acc:MGI:99217]	-	6126	4287	5949	5157	12769	11984	11092	12.8247	14.4792	14.7858	13.8778	28.6666	29.4995	32.899
ENSMUSG00000053279	541.274	537.926	438.915	475.402	977.489	1161.53	1091.18	498.379	1076.73	-1.11141	-2.16056	3.44437e-34	2.76107e-32	Aldh1a1	19	20492715	20643462	+	4934	protein_coding	aldehyde dehydrogenase family 1, subfamily A1 [Source:MGI Symbol;Acc:MGI:1353450]	-	671	412	458	458	1133	1228	958	2.535	2.51115	2.05424	2.22421	4.59023	5.45503	5.12771
ENSMUSG00000046618	205.7	349.913	310.499	237.701	532.313	560.899	686.827	275.953	593.347	-1.11062	-2.15939	1.34431e-13	3.21377e-12	Olfml2a	2	38931978	38963753	+	5579	protein_coding	olfactomedin-like 2A [Source:MGI Symbol;Acc:MGI:2444741]	-	255	268	324	229	617	593	603	0.851996	1.44462	1.28521	0.983532	2.21072	2.32968	2.85442
ENSMUSG00000108238	8.06667	23.5016	22.0416	13.4939	31.9215	35.943	38.7266	16.776	35.5304	-1.10766	-2.15496	0.00713611	0.0302019	Gm43984	6	134084601	134087464	+	2864	TEC	predicted gene, 43984 [Source:MGI Symbol;Acc:MGI:5690376]	-	10	18	23	13	37	38	34	0.065085	0.189006	0.177721	0.108763	0.258246	0.290809	0.313519
ENSMUSG00000078640	13.7133	9.13952	16.2916	17.6459	25.8823	27.4302	39.8656	14.1976	31.0594	-1.10759	-2.15486	0.00754103	0.0316345	Gm11627	11	102576398	102579461	-	1160	protein_coding	predicted gene 11627 [Source:MGI Symbol;Acc:MGI:3650659]	-	17	7	17	17	30	29	35	0.273177	0.181474	0.324321	0.351156	0.516972	0.547946	0.796833
ENSMUSG00000041301	116.967	107.063	91.0414	96.5335	186.353	223.225	257.418	102.901	222.332	-1.10501	-2.151	5.90381e-11	1.09464e-09	Cftr	6	18170687	18322768	+	7765	protein_coding	cystic fibrosis transmembrane conductance regulator [Source:MGI Symbol;Acc:MGI:88388]	-	145	82	95	93	216	236	226	0.348081	0.317576	0.270749	0.28698	0.556053	0.666145	0.768642
ENSMUSG00000022419	58.8867	57.4484	68.0415	97.5715	163.921	155.122	134.404	70.487	151.149	-1.10313	-2.1482	1.446e-07	1.79376e-06	Deptor	15	55112317	55259271	+	8874	protein_coding	DEP domain containing MTOR-interacting protein [Source:MGI Symbol;Acc:MGI:2146322]	-	73	44	71	94	190	164	118	0.153341	0.149111	0.177061	0.253815	0.427995	0.405063	0.351172
ENSMUSG00000038400	4001.88	4080.14	3852.49	4096.97	8514.42	9002.76	8293.18	4007.87	8603.46	-1.10282	-2.14774	8.11697e-157	1.97153e-153	Pmepa1	2	173224458	173276533	-	4913	protein_coding	prostate transmembrane protein, androgen induced 1 [Source:MGI Symbol;Acc:MGI:1929600]	-	4961	3125	4020	3947	9869	9518	7281	18.8225	19.1284	18.1077	19.25	40.1542	42.4616	39.1383
ENSMUSG00000022636	4831.13	6990.42	6136.19	5838.72	12291.5	12095.8	13933.6	5949.12	12773.6	-1.1027	-2.14757	2.04353e-15	5.60851e-14	Alcam	16	52248996	52454074	-	7121	protein_coding	activated leukocyte cell adhesion molecule [Source:MGI Symbol;Acc:MGI:1313266]	-	5989	5354	6403	5625	14247	12788	12233	15.6772	22.6106	19.8988	18.9274	39.9932	39.3604	45.368
ENSMUSG00000031877	26.62	52.2258	27.7916	30.1019	66.4313	59.5896	91.1213	34.1848	72.3808	-1.10208	-2.14665	0.000252224	0.00167065	Ces2g	8	104961718	104969537	+	3574	protein_coding	carboxylesterase 2G [Source:MGI Symbol;Acc:MGI:1919611]	-	33	40	29	29	77	63	80	0.172113	0.336574	0.179568	0.194425	0.430666	0.386353	0.591143
ENSMUSG00000065592	12.9067	19.5847	18.2083	19.7219	45.7254	25.5384	41.0046	17.6054	37.4228	-1.10158	-2.14589	0.00405222	0.0188372	Mir145a	18	61647825	61647894	-	70	miRNA	microRNA 145a [Source:MGI Symbol;Acc:MGI:2676830]	-	16	15	19	19	53	27	36	4.26065	6.44419	6.00676	6.50377	15.135	8.45403	13.5819
ENSMUSG00000041754	123.42	108.369	109.25	80.9636	245.019	195.795	240.333	105.5	227.049	-1.10049	-2.14428	1.06049e-10	1.90944e-09	Trem3	17	48247777	48258841	+	994	protein_coding	triggering receptor expressed on myeloid cells 3 [Source:MGI Symbol;Acc:MGI:1930003]	-	153	83	114	78	284	207	211	2.86919	2.51112	2.53807	1.88026	5.71131	4.56438	5.606
ENSMUSG00000020953	296.047	238.933	353.624	384.058	693.646	688.591	669.742	318.165	683.993	-1.09993	-2.14344	2.52333e-19	9.25818e-18	Coch	12	51593341	51605771	+	2998	protein_coding	cochlin [Source:MGI Symbol;Acc:MGI:1278313]	-	367	183	369	370	804	728	588	2.28186	1.83567	2.72383	2.95719	5.36079	5.32228	5.17968
ENSMUSG00000079588	12.1	20.8903	13.4166	12.4559	25.0196	25.5384	43.2826	14.7157	31.2802	-1.09973	-2.14315	0.00904285	0.0370204	Tmem182	1	40805601	40856887	+	2716	protein_coding	transmembrane protein 182 [Source:MGI Symbol;Acc:MGI:1923725]	-	15	16	14	12	29	27	38	0.102947	0.17716	0.114073	0.105867	0.213438	0.217887	0.369497
ENSMUSG00000102573	27.4267	33.9468	42.1665	34.2538	71.6078	73.7776	75.1751	34.4485	73.5202	-1.09756	-2.13993	3.19842e-05	0.000261043	Gm7265	9	72691549	72695050	+	3502	TEC	predicted gene 7265 [Source:MGI Symbol;Acc:MGI:3648991]	-	34	26	44	33	83	78	66	0.180974	0.223271	0.278049	0.225791	0.473768	0.488176	0.49772
ENSMUSG00000044748	41.14	47.0032	42.1665	46.7098	81.098	109.721	92.2604	44.2549	94.3596	-1.09694	-2.139	3.01568e-06	2.99583e-05	Defb1	8	21776599	21795185	+	872	protein_coding	defensin beta 1 [Source:MGI Symbol;Acc:MGI:1096878]	-	51	36	44	45	94	116	81	1.0902	1.24154	1.11666	1.23653	2.15484	2.91568	2.45316
ENSMUSG00000048450	471.9	618.876	615.248	610.341	1275.14	1147.34	1280.25	579.091	1234.24	-1.09622	-2.13794	1.62341e-32	1.18768e-30	Msx1	5	37820485	37824583	-	3097	protein_coding	msh homeobox 1 [Source:MGI Symbol;Acc:MGI:97168]	Homeobox	585	474	642	588	1478	1213	1124	3.52102	4.6027	4.58753	4.54931	9.53976	8.58455	9.58479
ENSMUSG00000098702	98.4134	104.452	131.291	90.3056	252.784	205.253	222.108	106.115	226.715	-1.09601	-2.13762	5.06154e-11	9.4861e-10	1500015A07Rik	18	61726390	61735917	+	2296	antisense	RIKEN cDNA 1500015A07 gene [Source:MGI Symbol;Acc:MGI:1916232]	-	122	80	137	87	293	217	195	0.990471	1.04784	1.32048	0.907939	2.55094	2.0715	2.24295
ENSMUSG00000115210	16.94	19.5847	17.2499	22.8359	32.7843	24.5925	66.063	19.1526	41.1466	-1.09567	-2.13712	0.00653159	0.0280343	Gm49308	14	31750803	31754414	-	3612	TEC	predicted gene, 49308 [Source:MGI Symbol;Acc:MGI:6118810]	-	21	15	18	22	38	26	58	0.108374	0.124887	0.110283	0.145943	0.2103	0.15777	0.42407
ENSMUSG00000107171	33.88	9.13952	15.3333	21.7979	32.7843	45.4016	53.5338	20.0377	43.9066	-1.09332	-2.13365	0.0069277	0.0294482	Gm42572	5	73041777	73045154	-	3378	TEC	predicted gene 42572 [Source:MGI Symbol;Acc:MGI:5662709]	-	42	7	16	21	38	48	47	0.231763	0.062318	0.10482	0.14896	0.224868	0.311444	0.367448
ENSMUSG00000020614	116.16	127.953	139.916	156.737	308	249.709	304.117	135.192	287.275	-1.08944	-2.12791	2.34687e-13	5.50754e-12	Fam20a	11	109669749	109722279	-	3634	protein_coding	family with sequence similarity 20, member A [Source:MGI Symbol;Acc:MGI:2388266]	-	144	98	146	151	357	264	267	0.738638	0.810992	0.889104	0.995638	1.96376	1.59227	1.94037
ENSMUSG00000049436	12.9067	60.0597	40.2499	55.0137	57.8039	81.3446	126.431	42.0575	88.5264	-1.08753	-2.1251	0.00434964	0.0199703	Upk1b	16	38773184	38800328	-	2089	protein_coding	uroplakin 1B [Source:MGI Symbol;Acc:MGI:98912]	-	16	46	42	53	67	86	111	0.14277	0.662208	0.444934	0.607921	0.641122	0.902315	1.40327
ENSMUSG00000021876	830.06	1032.77	922.872	938.347	1957.57	1992	1960.25	931.011	1969.94	-1.08641	-2.12345	1.12058e-57	2.21282e-55	Rnase4	14	51091077	51106151	+	1637	protein_coding	ribonuclease, RNase A family 4 [Source:MGI Symbol;Acc:MGI:1926217]	-	1029	791	963	904	2269	2106	1721	11.7171	14.5313	13.0185	13.2321	27.707	28.1973	27.7645
ENSMUSG00000110558	13.7133	14.3621	26.8333	22.8359	44	37.8347	42.1436	19.4361	41.3261	-1.08576	-2.12249	0.00280098	0.0137998	Gm45779	8	72417409	72421472	-	4064	TEC	predicted gene 45779 [Source:MGI Symbol;Acc:MGI:5804894]	-	17	11	28	22	51	40	37	0.0779739	0.0813981	0.152472	0.129711	0.250854	0.215727	0.240439
ENSMUSG00000071719	29.8467	7.83387	19.1666	22.8359	45.7254	47.2934	36.4485	19.9208	43.1558	-1.08492	-2.12126	0.0048695	0.0219761	Tmem28	X	99821021	99848790	+	3909	protein_coding	transmembrane protein 28 [Source:MGI Symbol;Acc:MGI:3648377]	-	37	6	20	22	53	50	32	0.176437	0.0461595	0.113227	0.134855	0.271028	0.280351	0.216193
ENSMUSG00000026399	146.813	218.043	198.374	206.561	433.96	331.054	453.329	192.448	406.114	-1.0846	-2.12079	4.13107e-13	9.47495e-12	Cd55	1	130439027	130462744	-	4853	protein_coding	CD55 molecule, decay accelerating factor for complement [Source:MGI Symbol;Acc:MGI:104850]	-	182	167	207	199	503	350	398	0.699061	1.03486	0.943941	0.982544	2.07187	1.58072	2.16586
ENSMUSG00000112532	22.5867	22.196	30.6666	20.7599	39.6862	46.3475	68.341	24.0523	51.4582	-1.08415	-2.12013	0.00110859	0.00617155	Gm36283	10	108417251	108453297	+	3907	lincRNA	predicted gene, 36283 [Source:MGI Symbol;Acc:MGI:5595442]	-	28	17	32	20	46	49	60	0.133588	0.130852	0.181256	0.122658	0.235352	0.274885	0.405569
ENSMUSG00000111977	31.46	61.3653	39.2915	48.7858	82.8234	94.5867	105.929	45.2257	94.4462	-1.08179	-2.11665	2.42913e-05	0.000203102	Gm47163	10	79637856	79639520	+	1665	bidirectional_promoter_lncRNA	predicted gene, 47163 [Source:MGI Symbol;Acc:MGI:6095939]	-	39	47	41	47	96	100	93	0.436621	0.848904	0.544947	0.676384	1.15255	1.31639	1.47512
ENSMUSG00000047414	1067.22	1237.75	1216.12	1263.24	2522.66	2553.84	2501.28	1196.08	2525.93	-1.08165	-2.11645	3.25888e-70	1.04151e-67	Flrt2	12	95692226	95785215	+	7721	protein_coding	fibronectin leucine rich transmembrane protein 2 [Source:MGI Symbol;Acc:MGI:3603594]	-	1323	948	1269	1217	2924	2700	2196	3.19404	3.69241	3.63725	3.77682	7.57021	7.66458	7.51132
ENSMUSG00000073274	50.0134	43.0863	75.7081	59.1657	131.137	111.612	120.736	56.9934	121.162	-1.08153	-2.11629	1.18882e-06	1.26979e-05	Gm14636	X	19156981	19167241	-	7009	processed_transcript	predicted gene 14636 [Source:MGI Symbol;Acc:MGI:3641976]	-	62	33	79	57	152	118	106	0.164888	0.14159	0.249434	0.194862	0.433503	0.368998	0.399399
ENSMUSG00000066026	3674.37	4230.29	4112.2	3867.57	8396.23	8003.93	8790.93	3971.11	8397.03	-1.0814	-2.11608	1.83664e-100	1.93958e-97	Dhrs3	4	144892827	144928209	+	2927	protein_coding	dehydrogenase/reductase (SDR family) member 3 [Source:MGI Symbol;Acc:MGI:1315215]	-	4555	3240	4291	3726	9732	8462	7718	29.0081	33.2887	32.443	30.5021	66.4635	63.3648	69.6369
ENSMUSG00000102803	16.1333	36.5581	25.8749	39.4438	58.6666	52.0227	74.0361	29.5025	61.5751	-1.08007	-2.11414	0.000975446	0.00551761	Gm37477	9	91380519	91381402	-	884	TEC	predicted gene, 37477 [Source:MGI Symbol;Acc:MGI:5610705]	-	20	28	27	38	68	55	65	0.421727	0.952535	0.675921	1.03001	1.53766	1.36367	1.94186
ENSMUSG00000097242	22.5867	37.8637	45.0415	52.9377	94.0391	70.94	84.2872	39.6074	83.0888	-1.08	-2.11404	0.000159444	0.00111126	Gm16907	13	63289601	63297147	-	2317	lincRNA	predicted gene, 16907 [Source:MGI Symbol;Acc:MGI:4439831]	-	28	29	47	51	109	75	74	0.225261	0.376398	0.448907	0.527416	0.940383	0.709469	0.843457
ENSMUSG00000113123	17.7467	37.8637	11.5	15.5699	25.8823	49.1851	53.5338	20.6701	42.8671	-1.07592	-2.10806	0.0108662	0.0430554	Gm40864	12	22585889	22623345	-	734	processed_transcript	predicted gene, 40864 [Source:MGI Symbol;Acc:MGI:5623749]	-	22	29	12	15	30	52	47	0.558702	1.18817	0.361801	0.489671	0.817014	1.55276	1.69106
ENSMUSG00000085890	21.78	24.8073	27.7916	38.4058	57.8039	52.0227	68.341	28.1962	59.3892	-1.0754	-2.10731	0.000396673	0.0025189	Tnfsf13os	11	69682138	69691141	+	1109	antisense	tumor necrosis factor (ligand) superfamily, member 13, opposite strand [Source:MGI Symbol;Acc:MGI:1919587]	-	27	19	29	37	67	55	60	0.453823	0.515225	0.578697	0.799428	1.20767	1.087	1.42882
ENSMUSG00000024043	209.733	242.85	263.541	247.043	479.686	448.341	593.428	240.792	507.152	-1.07444	-2.1059	3.36719e-18	1.14386e-16	Arhgap28	17	67842713	68004120	-	5377	protein_coding	Rho GTPase activating protein 28 [Source:MGI Symbol;Acc:MGI:2147003]	-	260	186	275	238	556	474	521	0.901337	1.04027	1.13182	1.06059	2.06699	1.93213	2.55891
ENSMUSG00000086134	41.14	36.5581	40.2499	48.7858	88.8627	77.5611	97.9554	41.6834	88.1264	-1.07391	-2.10513	8.01128e-06	7.37906e-05	Gm16159	8	25548661	25556083	-	1157	antisense	predicted gene 16159 [Source:MGI Symbol;Acc:MGI:3801949]	-	51	28	42	47	103	82	86	0.821657	0.72778	0.803342	0.973361	1.77954	1.55338	1.96301
ENSMUSG00000018387	20.1667	26.1129	22.9999	24.9119	41.4117	52.0227	54.6728	23.5478	49.3691	-1.07367	-2.10478	0.00070472	0.0041556	Shroom1	11	53457205	53467766	+	4600	protein_coding	shroom family member 1 [Source:MGI Symbol;Acc:MGI:1919024]	-	25	20	24	24	48	55	48	0.101306	0.130752	0.115462	0.125015	0.208587	0.262061	0.275576
ENSMUSG00000023886	5074.74	5763.12	6041.31	6218.63	12291.5	11321.1	12828.7	5774.45	12147.1	-1.07322	-2.10413	3.56978e-71	1.18776e-68	Smoc2	17	14279506	14404790	+	6951	protein_coding	SPARC related modular calcium binding 2 [Source:MGI Symbol;Acc:MGI:1929881]	-	6291	4414	6304	5991	14247	11969	11263	16.8704	19.0968	20.0703	20.652	40.9713	37.7406	42.7922
ENSMUSG00000038418	5805.58	6397.66	7278.52	7356.27	14441.5	13807.8	14088.5	6709.51	14112.6	-1.0728	-2.10351	2.63762e-29	1.64692e-27	Egr1	18	34859823	34864984	+	4484	protein_coding	early growth response 1 [Source:MGI Symbol;Acc:MGI:95295]	zf-C2H2	7197	4900	7595	7087	16739	14598	12369	29.9185	32.8629	37.4841	37.871	74.6222	71.3552	72.8495
ENSMUSG00000102202	20.9733	23.5016	28.7499	32.1778	51.7647	52.9686	61.5069	26.3507	55.4134	-1.07188	-2.10217	0.000406242	0.00257093	Gm33280	1	36132042	36138746	+	4340	lincRNA	predicted gene, 33280 [Source:MGI Symbol;Acc:MGI:5592439]	-	26	18	30	31	60	56	54	0.11167	0.124726	0.152973	0.171152	0.276354	0.282811	0.328595
ENSMUSG00000061751	967.194	1041.9	1096.33	1061.87	2068.86	2028.89	2473.94	1041.82	2190.56	-1.07162	-2.1018	1.86073e-47	2.53906e-45	Kalrn	16	33969073	34573532	-	24050	protein_coding	kalirin, RhoGEF kinase [Source:MGI Symbol;Acc:MGI:2685385]	-	1199	798	1144	1023	2398	2145	2172	0.929304	0.997845	1.05268	1.01922	1.99314	1.95484	2.38508
ENSMUSG00000032589	196.02	233.71	261.624	234.587	438.274	506.039	511.418	231.485	485.244	-1.06963	-2.09889	2.44845e-19	9.01066e-18	Bsn	9	108096022	108190384	-	15938	protein_coding	bassoon [Source:MGI Symbol;Acc:MGI:1277955]	-	243	179	273	226	508	535	449	0.284202	0.337749	0.379065	0.339769	0.637139	0.735729	0.743995
ENSMUSG00000022893	3733.26	4051.42	4157.24	4173.78	8227.13	8767.24	8305.71	4028.92	8433.36	-1.06655	-2.09442	9.24183e-120	1.4965e-116	Adamts1	16	85793827	85803113	-	5302	protein_coding	a disintegrin-like and metallopeptidase (reprolysin type) with thrombospondin type 1 motif, 1 [Source:MGI Symbol;Acc:MGI:109249]	-	4628	3103	4338	4021	9536	9269	7292	16.2707	17.6002	18.1065	18.172	35.9526	38.317	36.3215
ENSMUSG00000103569	14.52	9.13952	19.1666	14.5319	29.3333	39.7264	21.6413	14.3395	30.2337	-1.06531	-2.09262	0.0121338	0.0471246	Gm38067	1	131914529	131916439	+	1911	TEC	predicted gene, 38067 [Source:MGI Symbol;Acc:MGI:5611295]	-	18	7	20	14	34	42	19	0.175576	0.110157	0.231608	0.17554	0.35565	0.481711	0.262573
ENSMUSG00000106121	28.2333	27.4185	44.0832	29.0639	79.3725	52.9686	69.48	32.1997	67.2737	-1.05925	-2.08385	0.000295482	0.00192308	Gm42679	3	102491342	102494247	+	2906	sense_intronic	predicted gene 42679 [Source:MGI Symbol;Acc:MGI:5662816]	-	35	21	46	28	92	56	61	0.224505	0.21732	0.350305	0.230872	0.632844	0.422367	0.55436
ENSMUSG00000047904	19.36	44.3919	31.6249	34.2538	56.0784	86.0739	56.9508	32.4077	66.3677	-1.05921	-2.08379	0.000780879	0.00454185	Sstr2	11	113619342	113626028	+	2143	protein_coding	somatostatin receptor 2 [Source:MGI Symbol;Acc:MGI:98328]	-	24	34	33	33	65	91	50	0.208758	0.477125	0.340782	0.368979	0.606311	0.930716	0.616177
ENSMUSG00000109864	53.24	86.1726	61.3331	58.1277	131.137	88.9115	182.243	64.7184	134.097	-1.05864	-2.08296	2.60787e-05	0.000216908	Eid3	10	82866626	82867930	+	1305	protein_coding	EP300 interacting inhibitor of differentiation 3 [Source:MGI Symbol;Acc:MGI:1913591]	-	66	66	64	56	152	94	160	0.94273	1.52093	1.08531	1.02822	2.32829	1.57876	3.23793
ENSMUSG00000032024	764.72	887.839	780.081	946.651	1718.59	1587.17	1964.8	844.823	1756.85	-1.05788	-2.08188	1.27036e-34	1.03892e-32	Clmp	9	40685962	40785319	+	4591	protein_coding	CXADR-like membrane protein [Source:MGI Symbol;Acc:MGI:1918816]	-	948	680	814	912	1992	1678	1725	3.84906	4.45427	3.92375	4.75989	8.67334	8.01092	9.92291
ENSMUSG00000020411	24.2	24.8073	23.9583	19.7219	36.2353	37.8347	71.7581	23.1719	48.6093	-1.05713	-2.08079	0.00265311	0.0131513	Nipal4	11	46148155	46166508	-	3444	protein_coding	NIPA-like domain containing 4 [Source:MGI Symbol;Acc:MGI:2444671]	-	30	19	25	19	42	40	63	0.162372	0.165907	0.160643	0.13219	0.243776	0.254563	0.483097
ENSMUSG00000041695	236.353	345.996	352.666	344.614	666.039	591.167	732.388	319.907	663.198	-1.05657	-2.07998	1.60219e-16	4.84026e-15	Kcnj2	11	111066164	111076821	+	5444	protein_coding	potassium inwardly-rectifying channel, subfamily J, member 2 [Source:MGI Symbol;Acc:MGI:104744]	-	293	265	368	332	772	625	643	1.00324	1.46387	1.49594	1.46127	2.83468	2.51628	3.11925
ENSMUSG00000003484	57.2734	43.0863	45.9999	45.6718	89.7254	113.504	97.9554	48.0078	100.395	-1.05332	-2.0753	3.90377e-06	3.79468e-05	Cyp4f18	8	71988482	72009626	-	1855	protein_coding	cytochrome P450, family 4, subfamily f, polypeptide 18 [Source:MGI Symbol;Acc:MGI:1919304]	-	71	33	48	44	104	120	86	0.713458	0.534989	0.57264	0.568353	1.12071	1.41787	1.22437
ENSMUSG00000047330	17.7467	28.7242	33.5416	45.6718	62.1176	67.1566	64.924	31.4211	64.7327	-1.05287	-2.07465	0.000748174	0.00437783	Kcne4	1	78816758	78820028	+	2657	protein_coding	potassium voltage-gated channel, Isk-related subfamily, gene 4 [Source:MGI Symbol;Acc:MGI:1891125]	-	22	22	35	44	72	71	57	0.154342	0.249004	0.291515	0.396799	0.541683	0.585686	0.566553
ENSMUSG00000024299	923.634	1112.41	1080.04	1017.24	2048.15	2045.91	2327.01	1033.33	2140.36	-1.05259	-2.07425	1.66618e-48	2.32585e-46	Adamts10	17	33524204	33553782	+	5453	protein_coding	a disintegrin-like and metallopeptidase (reprolysin type) with thrombospondin type 1 motif, 10 [Source:MGI Symbol;Acc:MGI:2449112]	-	1145	852	1127	980	2374	2163	2043	3.91403	4.69872	4.57376	4.30626	8.70261	8.69399	9.89442
ENSMUSG00000103621	30.6533	18.279	22.9999	31.1398	48.3137	61.4814	52.3948	25.768	54.0633	-1.05258	-2.07424	0.0007476	0.00437553	Gm38366	9	108530832	108532765	+	1934	TEC	predicted gene, 38366 [Source:MGI Symbol;Acc:MGI:5611594]	-	38	14	24	30	56	65	46	0.366253	0.217694	0.274625	0.371684	0.57881	0.736639	0.628143
ENSMUSG00000044447	1577.84	1812.24	1889.83	1872.54	3604.55	3477.95	4036.68	1788.11	3706.39	-1.05227	-2.0738	2.69165e-55	4.7375e-53	Dock5	14	67752135	67933442	-	12169	protein_coding	dedicator of cytokinesis 5 [Source:MGI Symbol;Acc:MGI:2652871]	-	1956	1388	1972	1804	4178	3677	3544	2.99618	3.43012	3.58622	3.55215	6.86306	6.62272	7.69124
ENSMUSG00000086416	16.1333	40.475	15.3333	21.7979	49.1764	32.1595	61.5069	23.4349	47.6143	-1.05075	-2.0716	0.00668768	0.0285779	Gm14002	2	125207529	125217512	-	2839	antisense	predicted gene 14002 [Source:MGI Symbol;Acc:MGI:3650401]	-	20	31	16	21	57	34	54	0.131316	0.328376	0.124721	0.177241	0.401341	0.262489	0.502326
ENSMUSG00000025927	268.62	357.747	414.957	329.044	792.862	626.164	703.912	342.592	707.646	-1.05061	-2.0714	1.03454e-16	3.16074e-15	Tfap2b	1	19208914	19238576	+	6338	protein_coding	transcription factor AP-2 beta [Source:MGI Symbol;Acc:MGI:104672]	AP-2	333	274	433	317	919	662	618	0.979368	1.30009	1.51189	1.19844	2.89846	2.28931	2.5751
ENSMUSG00000024810	762.3	1019.71	814.581	954.955	1760.86	1852.95	1878.24	887.886	1830.68	-1.0487	-2.06866	1.64256e-35	1.38049e-33	Il33	19	29925114	29960718	+	2886	protein_coding	interleukin 33 [Source:MGI Symbol;Acc:MGI:1924375]	-	945	781	850	920	2041	1959	1649	6.10365	8.13823	6.51789	7.63837	14.1368	14.8777	15.0897
ENSMUSG00000046491	41.9467	82.2556	35.4582	39.4438	95.7646	115.396	92.2604	49.7761	101.14	-1.04783	-2.06742	0.000138347	0.00097854	C1qtnf2	11	43474276	43491525	+	1308	protein_coding	C1q and tumor necrosis factor related protein 2 [Source:MGI Symbol;Acc:MGI:1916433]	-	52	63	37	38	111	122	81	0.741053	1.44846	0.626006	0.696122	1.69637	2.04433	1.63544
ENSMUSG00000053338	32.2667	16.9734	16.2916	18.6839	43.1372	40.6723	48.9777	21.0539	44.2624	-1.04674	-2.06586	0.00325985	0.015735	Tarm1	7	3486500	3502624	-	2066	protein_coding	T cell-interacting, activating receptor on myeloid cells 1 [Source:MGI Symbol;Acc:MGI:2442280]	-	40	13	17	18	50	43	43	0.360897	0.189229	0.182097	0.208762	0.483775	0.45618	0.549662
ENSMUSG00000033149	3102.44	3991.36	4006.78	4128.11	7692.23	7437.35	8449.23	3807.17	7859.6	-1.04609	-2.06492	1.33276e-19	5.06595e-18	Phldb2	16	45746243	45953598	-	7577	protein_coding	pleckstrin homology like domain, family B, member 2 [Source:MGI Symbol;Acc:MGI:2444981]	-	3846	3057	4181	3977	8916	7863	7418	9.46163	12.1331	12.2115	12.5767	23.5221	22.7452	25.8551
ENSMUSG00000096780	291.207	296.381	295.166	294.791	614.274	568.466	641.266	294.386	608.002	-1.04583	-2.06455	9.97592e-29	5.99765e-27	Tmem181b-ps	17	6438524	6467022	-	4187	transcribed_unprocessed_pseudogene	transmembrane protein 181B, pseudogene [Source:MGI Symbol;Acc:MGI:3779544]	-	361	227	308	284	712	601	563	1.60716	1.63041	1.62792	1.62527	3.39923	3.14608	3.5511
ENSMUSG00000084459	54.0467	50.9202	51.7498	34.2538	98.3528	95.5326	102.512	47.7426	98.799	-1.04471	-2.06296	6.44207e-06	6.06009e-05	Gm24598	X	64496584	64496657	+	74	snoRNA	predicted gene, 24598 [Source:MGI Symbol;Acc:MGI:5454375]	-	67	39	54	33	114	101	90	16.8771	15.8492	16.149	10.6854	30.7948	29.9149	32.1195
ENSMUSG00000042686	16.94	52.2258	29.7082	51.8997	54.3529	73.7776	102.512	37.6935	76.8807	-1.0445	-2.06265	0.00289358	0.0141955	Jph1	1	16964560	17097889	-	4998	protein_coding	junctophilin 1 [Source:MGI Symbol;Acc:MGI:1891495]	-	21	40	31	50	63	78	90	0.0783208	0.240679	0.137262	0.239708	0.25197	0.342055	0.475558
ENSMUSG00000104388	12.9067	19.5847	36.4166	24.9119	37.9607	56.752	50.1167	23.4549	48.2765	-1.04223	-2.05941	0.00467885	0.0212261	Gm37033	1	180357649	180364998	+	7350	TEC	predicted gene, 37033 [Source:MGI Symbol;Acc:MGI:5610261]	-	16	15	38	24	44	60	44	0.0405776	0.0613732	0.114414	0.0782408	0.119666	0.178921	0.158097
ENSMUSG00000035799	504.167	605.819	583.623	637.329	1170.74	1093.42	1330.37	582.735	1198.18	-1.0421	-2.05922	1.34645e-30	8.91114e-29	Twist1	12	33957671	33959829	+	1628	protein_coding	twist basic helix-loop-helix transcription factor 1 [Source:MGI Symbol;Acc:MGI:98872]	bHLH	625	464	609	614	1357	1156	1168	7.15615	8.57114	8.27842	9.03698	16.6621	15.5633	18.9472
ENSMUSG00000000204	1170.47	1226	869.206	689.229	1973.1	2071.45	2060.48	988.727	2035.01	-1.04164	-2.05857	1.939e-06	1.99293e-05	Slfn4	11	83175186	83190216	+	3964	protein_coding	schlafen 4 [Source:MGI Symbol;Acc:MGI:1329010]	-	1451	939	907	664	2287	2190	1809	6.82319	7.12372	5.06359	4.01369	11.5329	12.109	12.0521
ENSMUSG00000034755	79.86	67.8935	49.8332	68.5077	124.235	139.042	149.211	66.5236	137.496	-1.0413	-2.05807	3.70123e-07	4.28091e-06	Pcdh11x	X	120290259	120910619	+	13946	protein_coding	protocadherin 11 X-linked [Source:MGI Symbol;Acc:MGI:2442849]	-	99	52	52	66	144	147	131	0.132324	0.112132	0.082516	0.113398	0.206403	0.231029	0.248073
ENSMUSG00000021950	59.6934	73.1161	69.9581	62.2797	147.529	111.612	148.072	66.2618	135.738	-1.03994	-2.05614	2.14646e-07	2.5938e-06	Anxa8	14	34085981	34100571	+	1880	protein_coding	annexin A8 [Source:MGI Symbol;Acc:MGI:1201374]	-	74	56	73	60	171	118	130	0.733716	0.895788	0.85931	0.764721	1.8182	1.37569	1.82618
ENSMUSG00000043740	106.48	94.0064	103.5	83.0396	222.588	230.792	142.377	96.7564	198.586	-1.03871	-2.05439	5.98395e-08	7.83104e-07	B430306N03Rik	17	48316141	48327024	+	5256	protein_coding	RIKEN cDNA B430306N03 gene [Source:MGI Symbol;Acc:MGI:2443478]	-	132	72	108	80	258	244	125	0.468136	0.411957	0.454729	0.364707	0.981225	1.0175	0.628076
ENSMUSG00000044461	23.3933	40.475	39.2915	38.4058	80.2352	70.94	63.7849	35.3914	71.6534	-1.03704	-2.05202	0.000186432	0.00127844	Shisa2	14	59625308	59631660	+	3672	protein_coding	shisa family member 2 [Source:MGI Symbol;Acc:MGI:2444716]	-	29	31	41	37	93	75	56	0.147214	0.253883	0.247096	0.24144	0.506273	0.447668	0.402757
ENSMUSG00000019737	50.0134	74.4218	106.375	66.4317	154.431	148.501	152.628	74.3104	151.854	-1.03605	-2.05061	3.30221e-06	3.25253e-05	Syne4	7	30314807	30319046	+	2946	protein_coding	spectrin repeat containing, nuclear envelope family member 4 [Source:MGI Symbol;Acc:MGI:2141950]	-	62	57	111	64	179	157	134	0.392295	0.581858	0.833825	0.520543	1.21458	1.16806	1.20124
ENSMUSG00000063838	158.107	203.681	228.083	243.929	428.784	382.13	468.136	208.45	426.35	-1.03545	-2.04975	2.04936e-13	4.84682e-12	Cdc42ep5	7	4151260	4164860	-	1288	protein_coding	CDC42 effector protein (Rho GTPase binding) 5 [Source:MGI Symbol;Acc:MGI:1929745]	-	196	156	238	235	497	404	411	2.83657	3.64237	4.08927	4.37181	7.71338	6.87485	8.4272
ENSMUSG00000035112	122.613	221.96	172.499	182.687	335.608	347.133	383.849	174.94	355.53	-1.03476	-2.04878	7.14848e-11	1.30942e-09	Wnk4	11	101260567	101277409	+	4148	protein_coding	WNK lysine deficient protein kinase 4 [Source:MGI Symbol;Acc:MGI:1917097]	-	152	170	180	176	389	367	337	0.68306	1.2325	0.960325	1.01668	1.87463	1.93921	2.1456
ENSMUSG00000068699	2297.39	2743.16	2715.91	2486	5108.31	5325.23	5275.93	2560.61	5236.49	-1.03391	-2.04756	6.37918e-74	2.38375e-71	Flnc	6	29433256	29461883	+	9402	protein_coding	filamin C, gamma [Source:MGI Symbol;Acc:MGI:95557]	-	2848	2101	2834	2395	5921	5630	4632	5.64643	6.72018	6.67059	6.10372	12.5886	13.1246	13.0108
ENSMUSG00000109498	33.0734	47.0032	22.9999	35.2918	58.6666	63.3731	88.8433	34.5921	70.2943	-1.03252	-2.0456	0.000464844	0.00290247	Gm45222	7	90145948	90150254	+	4307	TEC	predicted gene 45222 [Source:MGI Symbol;Acc:MGI:5753798]	-	41	36	24	34	68	67	78	0.177445	0.251364	0.123316	0.189153	0.315601	0.340956	0.478274
ENSMUSG00000090222	33.88	52.2258	28.7499	26.9879	70.745	84.1822	59.2289	35.4609	71.3854	-1.03137	-2.04396	0.000369937	0.0023652	Ifi203-ps	1	173776529	173798270	-	2556	unprocessed_pseudogene	interferon activated gene 203, pseudogene [Source:MGI Symbol;Acc:MGI:3840117]	-	42	40	30	26	82	89	52	0.306297	0.470624	0.259744	0.243737	0.641294	0.76318	0.537279
ENSMUSG00000058952	1296.31	1509.33	1359.87	1282.96	2685.72	2763.82	2880.57	1362.12	2776.71	-1.03013	-2.0422	1.38319e-65	3.6919e-63	Cfi	3	129835884	129875332	+	2220	protein_coding	complement component factor i [Source:MGI Symbol;Acc:MGI:105937]	-	1607	1156	1419	1236	3113	2922	2529	13.4933	15.6596	14.1454	13.3406	28.0305	28.8486	30.0852
ENSMUSG00000020992	13.7133	18.279	13.4166	12.4559	24.1568	33.1054	30.7535	14.4662	29.3385	-1.02976	-2.04168	0.0111995	0.0441384	4930512B01Rik	12	69790288	69840479	+	4603	processed_transcript	RIKEN cDNA 4930512B01 gene [Source:MGI Symbol;Acc:MGI:1921974]	-	17	14	14	12	28	35	27	0.0688433	0.0914665	0.0673088	0.0624669	0.121597	0.166658	0.15491
ENSMUSG00000057378	68.5667	86.1726	65.1665	59.1657	144.078	133.367	146.933	69.7679	141.46	-1.02881	-2.04034	9.06296e-08	1.15554e-06	Ryr3	2	112631355	113217096	-	18977	protein_coding	ryanodine receptor 3 [Source:MGI Symbol;Acc:MGI:99684]	-	85	66	68	57	167	141	129	0.0834921	0.10459	0.0792987	0.0719709	0.175911	0.162851	0.179523
ENSMUSG00000026365	5412.74	6998.26	7457.73	6552.86	13441.6	12588.5	14388.1	6605.4	13472.7	-1.0285	-2.0399	3.8737e-17	1.21248e-15	Cfh	1	140084708	140183764	-	8383	protein_coding	complement component factor h [Source:MGI Symbol;Acc:MGI:88385]	-	6710	5360	7782	6313	15580	13309	12632	14.9203	19.2283	20.5436	18.0445	37.1511	34.7972	39.7951
ENSMUSG00000042604	55.66	54.8371	34.4999	73.6976	127.686	96.4785	109.346	54.6737	111.17	-1.02843	-2.0398	3.08258e-05	0.000252607	Kcna4	2	107290639	107298502	+	4833	protein_coding	potassium voltage-gated channel, shaker-related subfamily, member 4 [Source:MGI Symbol;Acc:MGI:96661]	-	69	42	36	71	148	102	96	0.266125	0.261341	0.164843	0.352007	0.612138	0.462574	0.52458
ENSMUSG00000019768	22.5867	36.5581	27.7916	13.4939	36.2353	62.4272	53.5338	25.1076	50.7321	-1.027	-2.03778	0.00411171	0.0190481	Esr1	10	4611593	5005614	+	13661	protein_coding	estrogen receptor 1 (alpha) [Source:MGI Symbol;Acc:MGI:1352467]	ESR-like	28	28	29	13	42	66	47	0.0382058	0.0616383	0.0469786	0.0228019	0.0614569	0.105891	0.09086
ENSMUSG00000089812	18.5533	15.6677	20.1249	21.7979	31.9215	46.3475	38.7266	19.036	38.9985	-1.02653	-2.03712	0.00392313	0.0183178	Gm15867	1	192854923	192856246	+	388	antisense	predicted gene 15867 [Source:MGI Symbol;Acc:MGI:3801862]	-	23	12	21	21	37	49	34	1.10497	0.930089	1.19777	1.29687	1.90622	2.76798	2.31422
ENSMUSG00000018819	342.834	329.023	390.999	305.171	690.195	668.728	735.805	342.006	698.243	-1.02608	-2.03648	8.66101e-26	4.53378e-24	Lsp1	7	142460809	142494867	+	5174	protein_coding	lymphocyte specific 1 [Source:MGI Symbol;Acc:MGI:96832]	-	425	252	408	294	800	707	646	1.53115	1.4647	1.74509	1.36154	3.09078	2.99496	3.29734
ENSMUSG00000055301	15.3267	16.9734	11.5	18.6839	24.1568	29.3219	42.1436	15.621	31.8741	-1.02561	-2.03582	0.0113595	0.0446457	Adh7	3	138217760	138233382	+	3787	protein_coding	alcohol dehydrogenase 7 (class IV), mu or sigma polypeptide [Source:MGI Symbol;Acc:MGI:87926]	-	19	13	12	18	28	31	37	0.0935217	0.103234	0.0701246	0.11389	0.147797	0.179417	0.258026
ENSMUSG00000043943	23.3933	35.2524	22.9999	39.4438	64.7058	66.2107	51.2558	30.2724	60.7241	-1.0247	-2.03454	0.000695131	0.00410804	Naalad2	9	18321951	18402995	-	4749	protein_coding	N-acetylated alpha-linked acidic dipeptidase 2 [Source:MGI Symbol;Acc:MGI:1919810]	-	29	27	24	38	75	70	45	0.113828	0.170977	0.111839	0.19173	0.315692	0.323068	0.250246
ENSMUSG00000067714	49.2067	28.7242	43.1249	42.5578	72.4705	92.695	87.7043	40.9034	84.2899	-1.02284	-2.03191	5.8391e-05	0.000450814	Lpar5	6	125067920	125082472	+	1515	protein_coding	lysophosphatidic acid receptor 5 [Source:MGI Symbol;Acc:MGI:2685918]	-	61	22	45	41	84	98	77	0.750535	0.436702	0.657332	0.648456	1.10833	1.41779	1.34226
ENSMUSG00000045573	279.107	353.83	480.124	734.9	984.391	845.605	982.971	461.99	937.656	-1.02136	-2.02984	0.00456132	0.0207916	Penk	4	4133531	4138819	-	1634	protein_coding	preproenkephalin [Source:MGI Symbol;Acc:MGI:104629]	-	346	271	501	708	1141	894	863	3.9471	4.98761	6.78532	10.3822	13.9585	11.9918	13.9481
ENSMUSG00000012017	1010.75	1115.02	1307.16	1296.46	2460.55	2264.41	2471.67	1182.35	2398.87	-1.02121	-2.02962	5.50606e-38	5.02769e-36	Scarf2	16	17797282	17808293	+	3839	protein_coding	scavenger receptor class F, member 2 [Source:MGI Symbol;Acc:MGI:1858430]	-	1253	854	1364	1249	2852	2394	2170	6.08397	6.68983	7.86287	7.79568	14.8503	13.668	14.9279
ENSMUSG00000039997	965.581	1081.07	1012.96	982.981	1959.29	2123.47	2046.81	1010.65	2043.19	-1.01825	-2.02547	2.12444e-64	5.37505e-62	Ifi203	1	173920407	173942672	-	6706	protein_coding	interferon activated gene 203 [Source:MGI Symbol;Acc:MGI:96428]	-	1197	828	1057	947	2271	2245	1797	3.32724	3.71315	3.48816	3.38373	6.76952	7.33754	7.07688
ENSMUSG00000029372	36.3	24.8073	33.5416	22.8359	64.7058	59.5896	55.8118	29.3712	60.0358	-1.01789	-2.02496	0.000503906	0.00310881	Ppbp	5	90768518	90770063	+	1083	protein_coding	pro-platelet basic protein [Source:MGI Symbol;Acc:MGI:1888712]	-	45	19	35	22	75	63	49	0.77453	0.527595	0.715195	0.486747	1.38432	1.275	1.19488
ENSMUSG00000072812	637.267	812.111	874.956	979.867	1682.35	1572.98	1754.09	826.05	1669.8	-1.01726	-2.02407	3.56319e-23	1.63604e-21	Ahnak2	12	112772194	112802657	-	14163	protein_coding	AHNAK nucleoprotein 2 [Source:MGI Symbol;Acc:MGI:2144831]	-	790	622	913	944	1950	1663	1540	1.03974	1.32072	1.42659	1.59708	2.75222	2.57356	2.87159
ENSMUSG00000001119	3733.26	4654.62	4315.36	4653.33	8268.54	8289.58	9715.81	4339.14	8757.98	-1.01349	-2.01879	4.08397e-21	1.6756e-19	Col6a1	10	76708792	76726168	-	4380	protein_coding	collagen, type VI, alpha 1 [Source:MGI Symbol;Acc:MGI:88459]	-	4628	3565	4503	4483	9584	8764	8530	19.6958	24.4771	22.7516	24.5247	43.7398	43.8557	51.4319
ENSMUSG00000069804	27.4267	20.8903	49.8332	23.8739	76.7842	39.7264	69.48	30.506	61.9969	-1.0119	-2.01657	0.00372799	0.0175313	Gm10277	11	77785453	77787747	-	2295	protein_coding	predicted gene 10277 [Source:MGI Symbol;Acc:MGI:3641921]	-	34	16	52	23	89	42	61	0.276153	0.209659	0.501424	0.240134	0.775196	0.401111	0.701947
ENSMUSG00000027330	185.533	208.903	206.041	257.423	402.039	421.857	471.553	214.475	431.816	-1.01095	-2.01524	1.07426e-15	3.0026e-14	Cdc25b	2	131186949	131198497	+	3728	protein_coding	cell division cycle 25B [Source:MGI Symbol;Acc:MGI:99701]	-	230	160	215	248	466	446	414	1.15002	1.29068	1.27628	1.59399	2.4987	2.62215	2.9328
ENSMUSG00000040133	146.813	212.82	186.874	229.397	441.725	286.598	439.66	193.976	389.328	-1.01076	-2.01497	2.48674e-09	3.82039e-08	Gpr176	2	118277110	118373419	-	3899	protein_coding	G protein-coupled receptor 176 [Source:MGI Symbol;Acc:MGI:2685858]	-	182	163	195	221	512	303	386	0.870106	1.25722	1.10679	1.35815	2.62495	1.70328	2.61452
ENSMUSG00000048387	290.4	429.557	345.957	383.02	723.842	760.477	690.244	362.234	724.855	-1.01023	-2.01423	1.6187e-19	6.09561e-18	Osr1	12	9570116	9581500	+	2066	protein_coding	odd-skipped related transcription factor 1 [Source:MGI Symbol;Acc:MGI:1344424]	zf-C2H2	360	329	361	369	839	804	606	3.24808	4.78896	3.86689	4.27962	8.11775	8.5295	7.7464
ENSMUSG00000074121	28.2333	53.5315	42.1665	52.9377	84.5489	79.4529	100.233	44.2173	88.0784	-1.00991	-2.01379	0.000116995	0.000841735	Ntf5	7	45413695	45417179	+	2653	protein_coding	neurotrophin 5 [Source:MGI Symbol;Acc:MGI:97381]	-	35	41	44	51	98	84	88	0.245915	0.464753	0.367029	0.46062	0.738402	0.693969	0.875997
ENSMUSG00000025900	29.04	26.1129	31.6249	29.0639	66.4313	60.5355	47.8387	28.9604	58.2685	-1.00985	-2.01371	0.000491641	0.00304474	Rp1	1	3999557	4409241	-	12311	protein_coding	retinitis pigmentosa 1 (human) [Source:MGI Symbol;Acc:MGI:1341105]	-	36	20	33	28	77	64	42	0.0545084	0.0488553	0.0593206	0.0544972	0.125026	0.113942	0.0900976
ENSMUSG00000032648	62.1134	117.508	86.2497	96.5335	189.804	137.151	215.274	90.6012	180.743	-1.00885	-2.01231	3.00993e-06	2.99256e-05	Pygm	19	6384399	6398459	+	3218	protein_coding	muscle glycogen phosphorylase [Source:MGI Symbol;Acc:MGI:97830]	-	77	90	90	93	220	145	189	0.446024	0.841069	0.618929	0.692479	1.3666	0.987597	1.55108
ENSMUSG00000110993	29.8467	15.6677	32.5832	22.8359	40.549	46.3475	68.341	25.2334	51.7458	-1.00676	-2.00939	0.00312882	0.0151779	Gm47963	9	37497769	37499912	+	2144	TEC	predicted gene, 47963 [Source:MGI Symbol;Acc:MGI:6097241]	-	37	12	34	22	47	49	60	0.321685	0.168318	0.350945	0.245871	0.438205	0.500921	0.739067
ENSMUSG00000028358	267.007	298.993	288.457	260.537	525.411	531.577	621.903	278.748	559.631	-1.00599	-2.00832	7.33123e-22	3.14608e-20	Zfp618	4	62965573	63139708	+	9352	protein_coding	zinc finger protein 618 [Source:MGI Symbol;Acc:MGI:1919950]	zf-C2H2	331	229	301	251	609	562	546	0.659747	0.736387	0.712273	0.6431	1.30172	1.31713	1.54186
ENSMUSG00000002020	7093.02	8003.6	7303.44	8084.94	15488.8	14827.4	15551	7621.25	15289.1	-1.0052	-2.00722	7.81603e-102	8.62926e-99	Ltbp2	12	84783212	84876532	-	8184	protein_coding	latent transforming growth factor beta binding protein 2 [Source:MGI Symbol;Acc:MGI:99502]	-	8793	6130	7621	7789	17953	15676	13653	20.0274	22.5253	20.6078	22.8048	43.8506	41.9824	44.0575
ENSMUSG00000056596	45.98	50.9202	60.3748	62.2797	123.372	96.4785	109.346	54.8887	109.732	-1.00306	-2.00425	4.73028e-06	4.54485e-05	Trnp1	4	133491100	133498550	-	1654	protein_coding	TMF1-regulated nuclear protein 1 [Source:MGI Symbol;Acc:MGI:1916789]	-	57	39	63	60	143	102	96	0.642382	0.709095	0.842926	0.869211	1.72824	1.35164	1.53283
ENSMUSG00000003934	357.354	614.959	579.79	564.669	993.019	1012.08	1170.91	529.193	1058.67	-1.00209	-2.0029	2.17059e-06	2.205e-05	Efnb3	11	69554092	69560205	-	3183	protein_coding	ephrin B3 [Source:MGI Symbol;Acc:MGI:109196]	-	443	471	605	544	1151	1070	1028	2.5943	4.44999	4.20633	4.09517	7.22841	7.36792	8.52931
ENSMUSG00000048521	21.78	11.7508	17.2499	24.9119	31.0588	39.7264	44.4217	18.9232	38.4023	-0.997924	-1.99712	0.00722527	0.0305314	Cxcr6	9	123806475	123811760	+	1931	protein_coding	chemokine (C-X-C motif) receptor 6 [Source:MGI Symbol;Acc:MGI:1934582]	-	27	9	18	24	36	42	39	0.260637	0.140164	0.206288	0.297809	0.37267	0.476722	0.533384
ENSMUSG00000026564	25.8133	35.2524	22.9999	26.9879	43.1372	67.1566	54.6728	27.7634	54.9889	-0.997747	-1.99688	0.00129473	0.00707325	Dusp27	1	166098148	166127922	-	4049	protein_coding	dual specificity phosphatase 27 (putative) [Source:MGI Symbol;Acc:MGI:2685055]	-	32	27	24	26	50	71	48	0.147318	0.200535	0.131174	0.153863	0.246846	0.384334	0.313077
ENSMUSG00000045215	79.0534	88.7839	76.6664	78.8876	166.51	147.555	168.574	80.8478	160.88	-0.997046	-1.99591	1.01196e-08	1.44415e-07	Asxl3	18	22344883	22530227	+	15533	protein_coding	additional sex combs like 3, transcriptional regulator [Source:MGI Symbol;Acc:MGI:2685175]	-	98	68	80	76	193	156	148	0.117605	0.131652	0.113978	0.117238	0.248374	0.220124	0.251631
ENSMUSG00000069763	160.527	144.927	148.541	153.623	312.313	320.649	276.781	151.904	303.248	-0.996265	-1.99483	1.73518e-14	4.47407e-13	Tmem100	11	90030348	90036508	+	1767	protein_coding	transmembrane protein 100 [Source:MGI Symbol;Acc:MGI:1915138]	-	199	111	155	148	362	339	243	2.09928	1.88913	1.94124	2.00694	4.09521	4.20495	3.63184
ENSMUSG00000046352	1208.39	1867.07	1682.83	1446.96	3034.27	3077.85	3156.22	1551.31	3089.45	-0.994934	-1.99299	2.37648e-10	4.10252e-09	Gjb2	14	57098600	57104702	-	2406	protein_coding	gap junction protein, beta 2 [Source:MGI Symbol;Acc:MGI:95720]	-	1498	1430	1756	1394	3517	3254	2771	11.6057	17.8737	16.1515	13.8828	29.22	29.6428	30.4157
ENSMUSG00000111765	10.4867	20.8903	24.9166	21.7979	25.0196	45.4016	45.5607	19.5229	38.6606	-0.993005	-1.99033	0.0126308	0.0487432	Gm10635	9	79444037	79519302	-	3721	lincRNA	predicted gene 10635 [Source:MGI Symbol;Acc:MGI:3641740]	-	13	16	26	21	29	48	40	0.0651235	0.129311	0.154632	0.135229	0.155791	0.282735	0.283895
ENSMUSG00000090246	22.5867	19.5847	17.2499	11.4179	31.9215	36.8888	37.5876	17.7098	35.466	-0.992927	-1.99022	0.00833775	0.0344884	Gm17017	1	85641222	85650585	-	2405	antisense	predicted gene 17017 [Source:MGI Symbol;Acc:MGI:4820558]	-	28	15	18	11	37	39	33	0.217019	0.187565	0.165631	0.109594	0.307532	0.355425	0.362373
ENSMUSG00000090053	21.78	19.5847	14.375	17.6459	39.6862	23.6467	46.6997	18.3464	36.6775	-0.992236	-1.98927	0.00994293	0.0400238	Palm2	4	57434247	57712016	+	3616	protein_coding	paralemmin 2 [Source:MGI Symbol;Acc:MGI:1934601]	-	27	15	15	17	46	25	41	0.139184	0.124749	0.091801	0.11265	0.254292	0.151534	0.299442
ENSMUSG00000052572	104.06	180.179	168.666	166.079	244.157	292.273	383.849	154.746	306.759	-0.992112	-1.98909	1.10579e-07	1.39235e-06	Dlg2	7	90476672	92449247	+	16280	protein_coding	discs large MAGUK scaffold protein 2 [Source:MGI Symbol;Acc:MGI:1344351]	-	129	138	176	160	283	309	337	0.147703	0.254918	0.239245	0.235491	0.347485	0.416008	0.54668
ENSMUSG00000051323	434.794	584.929	512.707	479.554	956.783	994.107	1036.51	502.996	995.798	-0.991379	-1.98808	2.82886e-27	1.58318e-25	Pcdh19	X	133582860	133688987	-	10464	protein_coding	protocadherin 19 [Source:MGI Symbol;Acc:MGI:2685563]	-	539	448	535	462	1109	1051	910	0.960163	1.28752	1.13146	1.05792	2.11855	2.20142	2.29668
ENSMUSG00000105356	41.9467	36.5581	27.7916	43.5958	86.2744	61.4814	75.1751	37.473	74.3103	-0.987024	-1.98209	0.000251511	0.00166684	Gm42603	5	96798207	96800352	+	2146	TEC	predicted gene 42603 [Source:MGI Symbol;Acc:MGI:5662740]	-	52	28	29	42	100	65	66	0.451677	0.392377	0.299056	0.468953	0.931482	0.663868	0.812216
ENSMUSG00000006586	204.087	249.378	231.916	277.145	490.901	427.532	506.862	240.631	475.099	-0.986093	-1.98081	3.34761e-16	9.83194e-15	Runx1t1	4	13743436	13893649	+	7959	protein_coding	runt-related transcription factor 1; translocated to, 1 (cyclin D-related) [Source:MGI Symbol;Acc:MGI:104793]	-	253	191	242	267	569	452	445	0.592538	0.721689	0.672886	0.803826	1.42908	1.24474	1.47659
ENSMUSG00000061167	104.06	90.0895	104.458	94.4575	196.706	194.849	194.772	98.2663	195.442	-0.985945	-1.98061	3.17e-10	5.41084e-09	Rpl15-ps3	9	22185607	22186221	-	615	processed_pseudogene	ribosomal protein L15, pseudogene 3 [Source:MGI Symbol;Acc:MGI:3782952]	-	129	69	109	91	228	206	171	3.90993	3.37403	3.92226	3.54549	7.41078	7.34159	7.34308
ENSMUSG00000026042	17661.2	19253	18388.4	20147.5	37365.5	36217.3	38473.7	18862.5	37352.1	-0.985895	-1.98054	6.33353e-116	9.6147e-113	Col5a2	1	45374321	45503282	-	9591	protein_coding	collagen, type V, alpha 2 [Source:MGI Symbol;Acc:MGI:88458]	-	21894	14746	19188	19410	43310	38290	33778	42.5515	46.2366	44.2742	48.4921	90.2669	87.5023	93.0095
ENSMUSG00000040258	25.0067	77.0331	24.9166	19.7219	69.8823	80.3987	62.6459	36.6696	70.9756	-0.984221	-1.97824	0.00958603	0.0388447	Nxph4	10	127525473	127534559	-	1675	protein_coding	neurexophilin 4 [Source:MGI Symbol;Acc:MGI:1336197]	-	31	59	26	19	81	85	55	0.344985	1.05928	0.343513	0.271799	0.966661	1.11225	0.867172
ENSMUSG00000029061	167.787	191.93	192.624	189.953	354.588	345.242	398.656	185.574	366.162	-0.982285	-1.97559	5.42732e-16	1.56375e-14	Mmp23	4	155650655	155653384	-	2340	protein_coding	matrix metallopeptidase 23 [Source:MGI Symbol;Acc:MGI:1347361]	-	208	147	201	183	411	365	350	1.65692	1.88919	1.90092	1.87389	3.51099	3.41881	3.95011
ENSMUSG00000060459	613.874	765.108	720.664	942.499	1483.92	1278.81	1738.14	760.536	1500.29	-0.980632	-1.97333	1.25458e-07	1.56751e-06	Kng2	16	22985854	23029482	-	2734	protein_coding	kininogen 2 [Source:MGI Symbol;Acc:MGI:3027157]	-	761	586	752	908	1720	1352	1526	5.18848	6.44576	6.08701	7.95787	12.5758	10.8387	14.7405
ENSMUSG00000086962	26.62	13.0565	20.1249	26.9879	32.7843	32.1595	66.063	21.6973	43.6689	-0.979911	-1.97234	0.0112413	0.0442598	Gm12248	11	58063552	58093134	-	1462	protein_coding	predicted gene 12248 [Source:MGI Symbol;Acc:MGI:3651124]	-	33	10	21	26	38	34	58	0.420746	0.205697	0.317875	0.426123	0.519566	0.509717	1.0477
ENSMUSG00000020467	3619.52	4371.3	4279.9	3990.05	7519.68	7724.9	8794.35	4065.19	8012.97	-0.979648	-1.97198	3.40217e-53	5.43653e-51	Efemp1	11	28853204	28926743	+	2037	protein_coding	epidermal growth factor-containing fibulin-like extracellular matrix protein 1 [Source:MGI Symbol;Acc:MGI:1339998]	-	4487	3348	4466	3844	8716	8167	7721	41.06	49.4276	48.5191	45.217	85.5323	87.8758	100.101
ENSMUSG00000051331	1143.85	1273	1409.7	1464.61	2616.7	2255.89	2942.08	1322.79	2604.89	-0.977612	-1.9692	1.13231e-28	6.75739e-27	Cacna1c	6	118587240	119196418	-	21191	protein_coding	calcium channel, voltage-dependent, L type, alpha 1C subunit [Source:MGI Symbol;Acc:MGI:103013]	-	1418	975	1471	1411	3033	2385	2583	1.24732	1.38366	1.53619	1.59546	2.86105	2.46681	3.21907
ENSMUSG00000026452	24.2	13.0565	24.9166	28.0259	39.6862	40.6723	54.6728	22.5497	45.0104	-0.973067	-1.96301	0.00480368	0.0217153	Syt2	1	134646677	134762593	+	7638	protein_coding	synaptotagmin II [Source:MGI Symbol;Acc:MGI:99666]	-	30	10	26	27	46	43	48	0.0732142	0.0393727	0.0753318	0.084702	0.120388	0.123392	0.165966
ENSMUSG00000100975	19.36	22.196	40.2499	30.1019	65.5686	58.6438	39.8656	27.9769	54.6926	-0.973025	-1.96295	0.00364975	0.017267	Gm28875	12	104925501	104926689	-	1189	lincRNA	predicted gene 28875 [Source:MGI Symbol;Acc:MGI:5579581]	-	24	17	42	29	76	62	35	0.376256	0.429974	0.781722	0.584421	1.27772	1.1429	0.777398
ENSMUSG00000063873	383.167	407.361	382.374	329.044	676.391	752.91	781.365	375.487	736.889	-0.972581	-1.96235	1.64448e-24	8.08559e-23	Slc24a3	2	145167754	145642166	+	4564	protein_coding	solute carrier family 24 (sodium/potassium/calcium exchanger), member 3 [Source:MGI Symbol;Acc:MGI:2137513]	-	475	312	399	317	784	796	686	1.94	2.05582	1.93469	1.66427	3.4338	3.82266	3.9695
ENSMUSG00000074264	126.647	185.402	165.791	181.649	269.176	318.757	379.293	164.872	322.409	-0.972412	-1.96212	7.69102e-10	1.24871e-08	Amy1	3	113555710	113606699	-	3446	protein_coding	amylase 1, salivary [Source:MGI Symbol;Acc:MGI:88019]	-	157	142	173	175	312	337	333	0.849255	1.23922	1.111	1.21684	1.80985	2.14345	2.55203
ENSMUSG00000013974	54.0467	45.6976	18.2083	39.4438	94.0391	57.6979	79.7312	39.3491	77.1561	-0.971609	-1.96103	0.00243364	0.012213	Mcemp1	8	3665754	3669259	+	1494	protein_coding	mast cell expressed membrane protein 1 [Source:MGI Symbol;Acc:MGI:1916439]	-	67	35	19	38	109	61	70	0.835946	0.704519	0.281441	0.609456	1.45841	0.894905	1.23738
ENSMUSG00000102856	63.7267	44.3919	89.1247	79.9256	124.235	111.612	175.409	69.2922	137.085	-0.970144	-1.95904	4.83701e-05	0.000380091	Gm37084	1	131086252	131092149	-	5898	TEC	predicted gene, 37084 [Source:MGI Symbol;Acc:MGI:5610312]	-	79	34	93	77	144	118	154	0.249676	0.17336	0.34895	0.312821	0.488047	0.438506	0.689562
ENSMUSG00000033032	187.147	282.019	217.541	206.561	372.706	426.586	506.862	223.317	435.385	-0.969703	-1.95844	1.4571e-11	2.86108e-10	Afap1l1	18	61730261	61786702	-	3680	protein_coding	actin filament associated protein 1-like 1 [Source:MGI Symbol;Acc:MGI:2147199]	-	232	216	227	199	432	451	445	1.17515	1.76515	1.36509	1.29573	2.34661	2.68613	3.19352
ENSMUSG00000027416	29.8467	22.196	43.1249	31.1398	63.8431	48.2392	75.1751	31.5768	62.4191	-0.967472	-1.95541	0.00142734	0.00769388	Otor	2	143078473	143081713	+	949	protein_coding	otoraplin [Source:MGI Symbol;Acc:MGI:1888678]	-	37	17	45	30	74	51	66	0.726757	0.538714	1.04938	0.757468	1.55873	1.17788	1.83669
ENSMUSG00000039304	637.267	950.51	888.372	886.448	1518.43	1555.01	1842.93	840.649	1638.79	-0.964279	-1.95109	5.69244e-09	8.34422e-08	Tnfsf10	3	27317028	27342427	+	5266	protein_coding	tumor necrosis factor (ligand) superfamily, member 10 [Source:MGI Symbol;Acc:MGI:107414]	-	790	728	927	854	1760	1644	1618	2.79641	4.15744	3.89568	3.88585	6.68091	6.84256	8.11437
ENSMUSG00000032368	3159.71	3615.33	3518.03	3902.86	6659.52	6532.16	7573.32	3548.98	6921.67	-0.964182	-1.95096	2.27593e-50	3.43355e-48	Zic1	9	91358058	91365810	-	5693	protein_coding	zinc finger protein of the cerebellum 1 [Source:MGI Symbol;Acc:MGI:106683]	zf-C2H2	3917	2769	3671	3760	7719	6906	6649	12.8253	14.6271	14.2701	15.8255	27.1034	26.5879	30.8441
ENSMUSG00000037762	1065.61	1035.38	930.539	1054.6	1791.92	2055.37	2134.52	1021.53	1993.94	-0.963584	-1.95015	6.6497e-41	6.99197e-39	Slc16a9	10	70245100	70285968	+	3869	protein_coding	solute carrier family 16 (monocarboxylic acid transporters), member 9 [Source:MGI Symbol;Acc:MGI:1914109]	-	1321	793	971	1016	2077	2173	1874	6.36441	6.16382	5.55399	6.29223	10.731	12.31	12.7917
ENSMUSG00000045827	2490.99	2812.36	2803.12	2913.65	4947.84	5187.14	5967.31	2755.03	5367.43	-0.9624	-1.94855	5.8644e-50	8.73868e-48	Serpinb9	13	33003250	33017957	+	3494	protein_coding	serine (or cysteine) peptidase inhibitor, clade B, member 9 [Source:MGI Symbol;Acc:MGI:106603]	-	3088	2154	2925	2807	5735	5484	5239	16.4744	18.5395	18.5263	19.2499	32.8106	34.4011	39.5989
ENSMUSG00000034997	26.62	16.9734	14.375	32.1778	50.0392	43.5099	38.7266	22.5366	44.0919	-0.962093	-1.94813	0.00696656	0.0295668	Htr2a	14	74640840	74709494	+	5606	protein_coding	5-hydroxytryptamine (serotonin) receptor 2A [Source:MGI Symbol;Acc:MGI:109521]	-	33	13	15	31	58	46	34	0.109727	0.0697374	0.0592138	0.132501	0.206814	0.179847	0.160171
ENSMUSG00000016763	175.853	330.328	262.583	229.397	527.999	413.344	505.723	249.54	482.356	-0.9605	-1.94598	2.00178e-09	3.11077e-08	Scube1	15	83604999	83725021	-	9829	protein_coding	signal peptide, CUB domain, EGF-like 1 [Source:MGI Symbol;Acc:MGI:1890616]	-	218	253	274	221	612	437	444	0.413429	0.774081	0.616916	0.538756	1.24465	0.974473	1.19297
ENSMUSG00000047787	225.867	211.515	229.999	232.511	400.313	460.637	454.468	224.973	438.473	-0.958574	-1.94339	3.17435e-18	1.08137e-16	Flrt1	19	7092014	7105729	-	5859	protein_coding	fibronectin leucine rich transmembrane protein 1 [Source:MGI Symbol;Acc:MGI:3026647]	-	280	162	240	224	464	487	399	0.890817	0.831509	0.90651	0.916081	1.58306	1.82181	1.79848
ENSMUSG00000051295	16.1333	43.0863	25.8749	31.1398	46.5882	47.2934	72.8971	29.0586	55.5929	-0.95672	-1.94089	0.00560602	0.0247257	9630028B13Rik	1	185429357	185441819	-	3406	antisense	RIKEN cDNA 9630028B13 gene [Source:MGI Symbol;Acc:MGI:2442281]	-	20	33	27	30	54	50	64	0.109456	0.29137	0.17543	0.21105	0.316923	0.321754	0.496241
ENSMUSG00000058571	1784.35	2087.73	1998.12	2164.22	3731.37	3955.62	3985.42	2008.6	3890.8	-0.955653	-1.93946	1.8013e-56	3.31452e-54	Gpc6	14	116925315	117976544	+	6425	protein_coding	glypican 6 [Source:MGI Symbol;Acc:MGI:1346322]	-	2212	1599	2085	2085	4325	4182	3499	6.4175	7.48429	7.18154	7.77575	13.456	14.2662	14.3823
ENSMUSG00000035355	25.0067	36.5581	47.9165	34.2538	75.0587	56.752	76.3141	35.9338	69.375	-0.954808	-1.93832	0.000857478	0.00493888	Kcnh4	11	100740376	100759942	-	3954	protein_coding	potassium voltage-gated channel, subfamily H (eag-related), member 4 [Source:MGI Symbol;Acc:MGI:2156184]	-	31	28	50	33	87	60	67	0.146143	0.212959	0.279845	0.19998	0.439832	0.332593	0.447503
ENSMUSG00000002489	631.62	631.932	625.79	717.255	1158.67	1236.25	1396.43	651.649	1263.78	-0.953861	-1.93705	7.16443e-32	5.10314e-30	Tiam1	16	89787111	90143769	-	10048	protein_coding	T cell lymphoma invasion and metastasis 1 [Source:MGI Symbol;Acc:MGI:103306]	-	783	484	653	691	1343	1307	1226	1.45257	1.44857	1.4382	1.64781	2.67178	2.85098	3.22232
ENSMUSG00000023084	62.1134	52.2258	70.9165	48.7858	89.7254	76.6153	176.548	58.5103	114.296	-0.952293	-1.93495	0.000655593	0.00391289	Lrrc71	3	87736923	87748625	-	4552	protein_coding	leucine rich repeat containing 71 [Source:MGI Symbol;Acc:MGI:1921735]	-	77	40	74	47	104	81	155	0.315313	0.264261	0.359761	0.247403	0.456704	0.390014	0.899263
ENSMUSG00000097390	26.62	23.5016	24.9166	29.0639	41.4117	55.8062	54.6728	26.0255	50.6302	-0.951978	-1.93452	0.00197627	0.0102044	Gm26785	17	46273479	46280060	+	2914	lincRNA	predicted gene, 26785 [Source:MGI Symbol;Acc:MGI:5477279]	-	33	18	26	28	48	59	48	0.211095	0.185763	0.197455	0.230238	0.329273	0.443773	0.43502
ENSMUSG00000031189	171.013	167.123	154.291	185.801	344.235	290.381	349.678	169.557	328.098	-0.951651	-1.93408	2.7807e-13	6.47558e-12	Aff2	X	69360294	69868037	+	7267	protein_coding	AF4/FMR2 family, member 2 [Source:MGI Symbol;Acc:MGI:1202294]	AF-4	212	128	161	179	399	307	307	0.543794	0.5297	0.490293	0.590211	1.09754	0.925936	1.11568
ENSMUSG00000084803	24.2	16.9734	34.4999	19.7219	45.7254	39.7264	54.6728	23.8488	46.7082	-0.950701	-1.93281	0.00523415	0.0233613	5830444B04Rik	4	155398763	155421704	-	5410	processed_transcript	RIKEN cDNA 5830444B04 gene [Source:MGI Symbol;Acc:MGI:3603170]	-	30	13	36	19	53	42	48	0.103366	0.0722639	0.147262	0.0841523	0.195832	0.170157	0.234316
ENSMUSG00000032419	798.6	1028.85	1081	1326.56	2034.35	1845.39	2255.25	1058.75	2045	-0.950133	-1.93205	3.7278e-07	4.30959e-06	Tbx18	9	87702800	87731260	-	4718	protein_coding	T-box18 [Source:MGI Symbol;Acc:MGI:1923615]	T-box	990	788	1128	1278	2358	1951	1980	3.91139	5.02277	5.29098	6.49056	9.99056	9.06353	11.0832
ENSMUSG00000036036	263.78	284.631	383.332	328.006	583.215	580.763	662.908	314.937	608.962	-0.949666	-1.93143	2.37286e-15	6.49035e-14	Zfp57	17	37001163	37010635	+	3786	protein_coding	zinc finger protein 57 [Source:MGI Symbol;Acc:MGI:99204]	zf-C2H2	327	218	400	316	676	614	582	1.60998	1.73161	2.33811	1.99994	3.56919	3.55456	4.05975
ENSMUSG00000026204	402.527	335.551	479.165	474.364	799.764	810.608	844.011	422.902	818.128	-0.94709	-1.92798	2.22936e-19	8.2293e-18	Ptprn	1	75247027	75264502	-	4249	protein_coding	protein tyrosine phosphatase, receptor type, N [Source:MGI Symbol;Acc:MGI:102765]	-	499	257	500	457	927	857	741	2.18911	1.81895	2.60416	2.57715	4.36111	4.42071	4.60563
ENSMUSG00000112855	20.1667	30.0298	29.7082	29.0639	57.8039	50.131	47.8387	27.2422	51.9245	-0.946395	-1.92705	0.00196641	0.0101578	Gm47842	10	33324012	33327775	-	3764	processed_pseudogene	predicted gene, 47842 [Source:MGI Symbol;Acc:MGI:6097046]	-	25	23	31	28	67	53	42	0.123807	0.183761	0.182262	0.178245	0.355819	0.30862	0.294684
ENSMUSG00000066113	1276.95	1248.2	1247.75	1274.66	2394.12	2393.04	2513.81	1261.89	2433.66	-0.946211	-1.92681	4.53382e-77	1.96646e-74	Adamtsl1	4	85514172	86428385	+	12767	protein_coding	ADAMTS-like 1 [Source:MGI Symbol;Acc:MGI:1924989]	-	1583	956	1302	1228	2775	2530	2207	2.31124	2.25187	2.25687	2.30472	4.34488	4.3434	4.56532
ENSMUSG00000053560	2189.29	2030.28	2256.87	2395.69	4289.56	4343.42	4195	2218.03	4276	-0.945844	-1.92632	1.01817e-72	3.58409e-70	Ier2	8	84661331	84662852	-	1522	protein_coding	immediate early response 2 [Source:MGI Symbol;Acc:MGI:104815]	-	2714	1555	2355	2308	4972	4592	3683	33.2391	30.7249	34.2421	36.3355	65.3011	66.128	63.9064
ENSMUSG00000036972	780.854	1004.04	894.122	880.22	1649.57	1625	1854.32	889.809	1709.63	-0.945558	-1.92593	1.18225e-32	8.78157e-31	Zic4	9	91362413	91389348	+	10335	protein_coding	zinc finger protein of the cerebellum 4 [Source:MGI Symbol;Acc:MGI:107201]	zf-C2H2	968	769	933	848	1912	1718	1628	1.7459	2.23764	1.99782	1.96605	3.69812	3.64343	4.16008
ENSMUSG00000075591	37.9134	27.4185	28.7499	30.1019	62.1176	56.752	61.5069	31.0459	60.1255	-0.941448	-1.92045	0.000800675	0.00464476	Gm10874	5	138363719	138388287	+	2355	lincRNA	predicted gene 10874 [Source:MGI Symbol;Acc:MGI:3704261]	-	47	21	30	29	72	60	54	0.372015	0.268166	0.281913	0.295064	0.611147	0.558417	0.605564
ENSMUSG00000015957	41.14	33.9468	62.2915	64.3557	99.2156	88.9115	103.651	50.4335	97.2592	-0.939832	-1.91831	0.000168836	0.00117167	Wnt11	7	98835112	98855195	+	4137	protein_coding	wingless-type MMTV integration site family, member 11 [Source:MGI Symbol;Acc:MGI:101948]	-	51	26	65	62	115	94	91	0.229794	0.189001	0.347706	0.3591	0.555669	0.498013	0.580916
ENSMUSG00000032584	24.2	19.5847	24.9166	19.7219	44.8627	39.7264	43.2826	22.1058	42.6239	-0.937833	-1.91565	0.00433608	0.0199128	Mst1r	9	107906873	107920383	+	5007	protein_coding	macrophage stimulating 1 receptor (c-met-related tyrosine kinase) [Source:MGI Symbol;Acc:MGI:99614]	-	30	15	26	19	52	42	38	0.111686	0.0900925	0.114916	0.0909254	0.207601	0.183853	0.20043
ENSMUSG00000037003	1038.99	1131.99	1152.87	1159.44	2149.96	2085.64	2198.3	1120.82	2144.63	-0.937701	-1.91547	7.54345e-59	1.57951e-56	Tns2	15	102100413	102116401	+	5452	protein_coding	tensin 2 [Source:MGI Symbol;Acc:MGI:2387586]	-	1288	867	1203	1117	2492	2205	1930	4.40366	4.78232	4.88309	4.90915	9.13685	8.86443	9.34886
ENSMUSG00000025650	287.98	339.468	381.416	381.982	678.98	607.247	708.468	347.711	664.898	-0.937181	-1.91478	7.28156e-18	2.41614e-16	Col7a1	9	108953586	108984875	+	10287	protein_coding	collagen, type VII, alpha 1 [Source:MGI Symbol;Acc:MGI:88462]	-	357	260	398	368	787	642	622	0.646894	0.760081	0.856207	0.857173	1.52929	1.36787	1.59683
ENSMUSG00000038793	23.3933	27.4185	30.6666	34.2538	66.4313	46.3475	52.3948	28.9331	55.0579	-0.936194	-1.91347	0.00195308	0.0100997	Lefty1	1	180935022	180938400	+	1758	protein_coding	left right determination factor 1 [Source:MGI Symbol;Acc:MGI:107405]	-	29	21	32	33	77	49	46	0.307491	0.359232	0.402824	0.449784	0.87554	0.610907	0.691029
ENSMUSG00000039831	3093.57	4154.56	4070.03	3910.13	6951.99	7200.89	7671.28	3807.07	7274.72	-0.93467	-1.91145	2.40029e-16	7.13594e-15	Arhgap29	3	121952541	122016753	+	8815	protein_coding	Rho GTPase activating protein 29 [Source:MGI Symbol;Acc:MGI:2443818]	-	3835	3182	4247	3767	8058	7613	6735	8.10955	10.8556	10.6621	10.2396	18.273	18.9292	20.1777
ENSMUSG00000050953	13839.2	17167.9	15757.8	15759.9	28675.9	28871.7	31989.3	15631.2	29845.6	-0.933423	-1.9098	1.60811e-58	3.31012e-56	Gja1	10	56377330	56402513	+	10257	protein_coding	gap junction protein, alpha 1 [Source:MGI Symbol;Acc:MGI:95713]	-	17156	13149	16443	15183	33238	30524	28085	31.1781	38.5521	35.4769	35.4688	64.7767	65.2257	72.3122
ENSMUSG00000049871	246.033	283.325	267.374	318.664	489.176	521.173	582.038	278.849	530.795	-0.930438	-1.90586	1.0218e-16	3.12577e-15	Nlrc3	16	3945007	3976632	-	7069	protein_coding	NLR family, CARD domain containing 3 [Source:MGI Symbol;Acc:MGI:2444070]	-	305	217	279	307	567	551	511	0.804259	0.92316	0.873436	1.04061	1.60335	1.70841	1.90906
ENSMUSG00000034164	21.78	40.475	30.6666	20.7599	44	60.5355	55.8118	28.4204	53.4491	-0.929325	-1.90438	0.00387104	0.0181128	Emid1	11	5106265	5152257	-	2890	protein_coding	EMI domain containing 1 [Source:MGI Symbol;Acc:MGI:2155091]	-	27	31	32	20	51	64	49	0.174149	0.322581	0.24504	0.165822	0.352758	0.485378	0.447771
ENSMUSG00000025658	89.54	78.3387	133.208	140.129	241.568	190.119	199.328	110.304	210.339	-0.928926	-1.90386	2.38178e-06	2.40545e-05	Cnksr2	X	157821436	158043294	-	9267	protein_coding	connector enhancer of kinase suppressor of Ras 2 [Source:MGI Symbol;Acc:MGI:2661175]	-	111	60	139	135	280	201	175	0.223274	0.19471	0.331941	0.349063	0.603981	0.475395	0.498719
ENSMUSG00000063594	17.7467	33.9468	27.7916	37.3678	33.647	68.1024	63.7849	29.2132	55.1781	-0.927502	-1.90198	0.00781236	0.0326375	Gng8	7	16891786	16895436	+	1522	protein_coding	guanine nucleotide binding protein (G protein), gamma 8 [Source:MGI Symbol;Acc:MGI:109163]	-	22	26	29	36	39	72	56	0.26944	0.513729	0.421665	0.566757	0.512217	1.03685	0.971697
ENSMUSG00000092060	578.38	660.656	646.873	600.999	1141.41	1119.91	1282.53	621.727	1181.28	-0.927442	-1.9019	9.63361e-33	7.17763e-31	Bend4	5	67392147	67428310	-	9886	protein_coding	BEN domain containing 4 [Source:MGI Symbol;Acc:MGI:3648414]	-	717	506	675	579	1323	1184	1126	1.35192	1.53924	1.51101	1.40335	2.67512	2.625	3.00798
ENSMUSG00000025504	58.08	45.6976	64.2081	40.4818	84.5489	105.937	109.346	52.1169	99.9439	-0.925537	-1.89939	8.65814e-05	0.000642915	Eps8l2	7	141338880	141363020	+	5377	protein_coding	EPS8-like 2 [Source:MGI Symbol;Acc:MGI:2138828]	-	72	35	67	39	98	112	96	0.249601	0.195751	0.275752	0.173794	0.364326	0.456537	0.471507
ENSMUSG00000069515	58.8867	30.0298	45.0415	19.7219	79.3725	72.8318	69.48	38.42	73.8948	-0.924749	-1.89835	0.00338503	0.0162456	Lyz1	10	117287797	117292868	-	1263	protein_coding	lysozyme 1 [Source:MGI Symbol;Acc:MGI:96902]	-	73	23	47	19	92	77	61	1.07739	0.547646	0.823529	0.360462	1.45609	1.33624	1.27551
ENSMUSG00000027737	15834.1	18732.1	19702.3	18901.9	35441.5	32346.8	36287.9	18292.6	34692.1	-0.923426	-1.89661	3.89633e-25	1.98402e-23	Slc7a11	3	49892526	50443614	-	13922	protein_coding	solute carrier family 7 (cationic amino acid transporter, y+ system), member 11 [Source:MGI Symbol;Acc:MGI:1347355]	-	19629	14347	20559	18210	41080	34198	31859	26.2815	30.9909	32.6802	31.3414	58.9838	53.839	60.4349
ENSMUSG00000058831	25.0067	28.7242	26.8333	32.1778	57.8039	55.8062	45.5607	28.1855	53.0569	-0.923041	-1.89611	0.0018686	0.00971873	Opn1sw	6	29376671	29388468	-	2557	protein_coding	opsin 1 (cone pigments), short-wave-sensitive (color blindness, tritan) [Source:MGI Symbol;Acc:MGI:99438]	-	31	22	28	31	67	59	40	0.225988	0.258742	0.242333	0.290496	0.523779	0.505731	0.41313
ENSMUSG00000036356	365.42	339.468	457.124	429.73	754.901	684.808	829.204	397.935	756.304	-0.922592	-1.89552	9.45414e-18	3.10733e-16	Csgalnact1	8	68356781	68735146	-	5093	protein_coding	chondroitin sulfate N-acetylgalactosaminyltransferase 1 [Source:MGI Symbol;Acc:MGI:2442354]	-	453	260	477	414	875	724	728	1.65798	1.53524	2.07267	1.94776	3.4343	3.11575	3.77498
ENSMUSG00000089769	22.5867	45.6976	29.7082	42.5578	62.9803	56.752	77.4531	35.1376	65.7285	-0.921712	-1.89436	0.00205168	0.0105512	Gm16574	17	12818793	12819537	+	745	processed_pseudogene	predicted gene 16574 [Source:MGI Symbol;Acc:MGI:4414994]	-	28	35	31	41	73	60	68	0.700577	1.41282	0.920852	1.31867	1.95871	1.7652	2.41052
ENSMUSG00000028967	1500.4	1504.1	1870.66	1663.91	3268.94	2920.84	3098.13	1634.77	3095.97	-0.920846	-1.89322	3.80975e-38	3.51844e-36	Errfi1	4	150853919	150868892	+	3582	protein_coding	ERBB receptor feedback inhibitor 1 [Source:MGI Symbol;Acc:MGI:1921405]	-	1860	1152	1952	1603	3789	3088	2720	9.67924	9.67168	12.0598	10.723	21.1448	18.8951	20.054
ENSMUSG00000029163	4768.21	5264.36	5462.48	5622.82	10089.8	9313.01	10550.7	5279.47	9984.5	-0.919613	-1.89161	6.96282e-62	1.64194e-59	Emilin1	5	30913402	30921277	+	4937	protein_coding	elastin microfibril interfacer 1 [Source:MGI Symbol;Acc:MGI:1926189]	-	5911	4032	5700	5417	11695	9846	9263	22.3178	24.5602	25.5503	26.2909	47.3523	43.7114	49.5503
ENSMUSG00000098055	34.6867	14.3621	44.0832	32.1778	65.5686	57.6979	56.9508	31.3275	60.0724	-0.918167	-1.88971	0.00414872	0.0191903	Gm26947	10	60931991	60940942	+	2929	antisense	predicted gene, 26947 [Source:MGI Symbol;Acc:MGI:5504062]	-	43	11	46	31	76	61	50	0.273655	0.11294	0.347555	0.253601	0.518679	0.456466	0.450825
ENSMUSG00000055235	45.1734	66.5879	65.1665	55.0137	116.47	85.1281	125.292	57.9854	108.963	-0.918017	-1.88952	6.88894e-05	0.00052311	Wdr86	5	24711738	24730727	-	5034	protein_coding	WD repeat domain 86 [Source:MGI Symbol;Acc:MGI:1915466]	-	56	51	68	53	135	90	110	0.207362	0.304672	0.298937	0.252274	0.536074	0.391857	0.577081
ENSMUSG00000019779	254.1	258.518	259.708	298.943	505.568	452.125	561.535	267.817	506.409	-0.917762	-1.88918	1.4579e-16	4.40984e-15	Frk	10	34483399	34611278	+	5256	protein_coding	fyn-related kinase [Source:MGI Symbol;Acc:MGI:103265]	-	315	198	271	288	586	478	493	1.11714	1.13288	1.14103	1.31295	2.22867	1.99329	2.47713
ENSMUSG00000027408	1007.53	1407.49	1412.58	1346.28	2402.74	2202.92	2715.42	1293.47	2440.36	-0.916651	-1.88773	3.37381e-10	5.72839e-09	Cpxm1	2	130390775	130397574	-	2432	protein_coding	carboxypeptidase X 1 (M14 family) [Source:MGI Symbol;Acc:MGI:1934569]	-	1249	1078	1474	1297	2785	2329	2384	9.5731	13.33	13.4128	12.7787	22.8911	20.9896	25.8881
ENSMUSG00000027082	1263.24	1581.14	1510.33	1538.31	2737.49	2594.51	2996.75	1473.25	2776.25	-0.916164	-1.88709	7.85139e-36	6.64469e-34	Tfpi	2	84432855	84476775	-	5463	protein_coding	tissue factor pathway inhibitor [Source:MGI Symbol;Acc:MGI:1095418]	-	1566	1211	1576	1482	3173	2743	2631	5.34336	6.66635	6.38425	6.5002	11.6103	11.0051	12.7188
ENSMUSG00000093798	221.833	221.96	229.041	215.903	417.568	434.153	405.49	222.184	419.07	-0.915859	-1.88669	1.04251e-17	3.40801e-16	Gm8355	10	14745362	14747302	-	1941	processed_pseudogene	predicted pseudogene 8355 [Source:MGI Symbol;Acc:MGI:3645191]	-	275	170	239	208	484	459	356	2.64096	2.6339	2.72494	2.56772	4.98453	5.18305	4.84375
ENSMUSG00000045377	79.0534	144.927	134.166	98.6095	176	215.658	250.584	114.189	214.08	-0.914684	-1.88516	5.66235e-06	5.37238e-05	Tmem88	11	69396519	69398234	-	1582	protein_coding	transmembrane protein 88 [Source:MGI Symbol;Acc:MGI:1914270]	-	98	111	140	95	204	228	220	1.15471	2.11004	1.95842	1.43889	2.57767	3.15883	3.6726
ENSMUSG00000041797	1191.45	1082.38	1082.91	1113.77	1970.51	2010.91	2349.79	1117.63	2110.4	-0.913813	-1.88402	1.69189e-39	1.63722e-37	Abca9	11	110100749	110168196	-	8048	protein_coding	ATP-binding cassette, sub-family A (ABC1), member 9 [Source:MGI Symbol;Acc:MGI:2386796]	-	1477	829	1130	1073	2284	2126	2063	3.42095	3.09772	3.10724	3.19463	5.67299	5.78993	6.76969
ENSMUSG00000047878	830.06	1112.41	990.914	932.119	1791.06	1762.15	1891.91	966.376	1815.04	-0.913579	-1.88371	3.71214e-30	2.39799e-28	A4galt	15	83226722	83251774	-	2278	protein_coding	alpha 1,4-galactosyltransferase [Source:MGI Symbol;Acc:MGI:3512453]	-	1029	852	1034	898	2076	1863	1661	8.42007	11.2476	10.045	9.44565	18.217	17.9249	19.2563
ENSMUSG00000003949	335.574	528.786	497.373	443.224	823.058	819.121	892.989	451.239	845.056	-0.91087	-1.88018	1.56778e-14	4.05969e-13	Hlf	11	90336536	90390895	-	6681	protein_coding	hepatic leukemia factor [Source:MGI Symbol;Acc:MGI:96108]	TF_bZIP	416	405	519	427	954	866	784	1.16066	1.82301	1.71914	1.53143	2.85438	2.84102	3.09907
ENSMUSG00000092341	72642.8	72895.5	95974.9	89705.6	144776	129386	192899	82804.7	155687	-0.910859	-1.88016	2.15525e-06	2.19124e-05	Malat1	19	5795690	5802672	-	6983	lincRNA	metastasis associated lung adenocarcinoma transcript 1 (non-coding RNA) [Source:MGI Symbol;Acc:MGI:1919539]	-	90053	55831	100148	86422	167809	136791	169356	240.386	240.441	317.384	296.546	480.372	429.352	640.495
ENSMUSG00000059430	52.4334	71.8105	57.4998	40.4818	90.5881	119.179	101.372	55.5564	103.713	-0.910479	-1.87967	9.9241e-05	0.000727358	Actg2	6	83512905	83536265	-	1557	protein_coding	actin, gamma 2, smooth muscle, enteric [Source:MGI Symbol;Acc:MGI:104589]	-	65	55	60	39	105	126	89	0.778177	1.06231	0.8528	0.600185	1.34805	1.7737	1.50959
ENSMUSG00000037892	192.793	185.402	186.874	226.283	333.019	369.834	414.602	197.838	372.485	-0.909069	-1.87783	6.765e-13	1.52426e-11	Pcdh18	3	49743296	49757325	-	5366	protein_coding	protocadherin 18 [Source:MGI Symbol;Acc:MGI:1920423]	-	239	142	195	218	386	391	364	0.830235	0.795816	0.804208	0.973454	1.43794	1.59707	1.79146
ENSMUSG00000104728	38.72	35.2524	45.0415	48.7858	101.804	55.8062	78.5922	41.9499	78.734	-0.907883	-1.87629	0.000898756	0.00513886	Gm42462	5	43752909	43754271	-	1363	TEC	predicted gene 42462 [Source:MGI Symbol;Acc:MGI:5662599]	-	48	27	47	47	118	59	69	0.656446	0.595721	0.763109	0.82625	1.73057	0.948755	1.33694
ENSMUSG00000035258	271.847	339.468	276.957	389.248	536.627	531.577	725.554	319.38	597.919	-0.906294	-1.87422	5.1154e-11	9.57965e-10	Abi3bp	16	56477878	56690135	+	7416	protein_coding	ABI gene family, member 3 (NESH) binding protein [Source:MGI Symbol;Acc:MGI:2444583]	-	337	260	289	375	622	562	637	0.84706	1.05434	0.862408	1.21163	1.67658	1.66098	2.26844
ENSMUSG00000043903	122.613	104.452	100.625	125.597	199.294	215.658	224.386	113.322	213.113	-0.904934	-1.87246	4.87537e-09	7.23826e-08	Zfp469	8	122269569	122272650	+	3082	lincRNA	zinc finger protein 469 [Source:MGI Symbol;Acc:MGI:2684868]	zf-C2H2	152	80	105	121	231	228	197	0.919316	0.780607	0.753948	0.940724	1.49825	1.62144	1.68807
ENSMUSG00000040987	146.813	191.93	157.166	150.509	275.215	293.219	334.871	161.605	301.102	-0.903597	-1.87072	8.10977e-11	1.47549e-09	Mill2	7	18839966	18865402	+	4546	protein_coding	MHC I like leukocyte 2 [Source:MGI Symbol;Acc:MGI:2179989]	-	182	147	164	145	319	310	294	0.74627	0.972441	0.798361	0.764272	1.4027	1.49462	1.70795
ENSMUSG00000116835	20.1667	23.5016	16.2916	22.8359	40.549	42.564	31.8925	20.6989	38.3352	-0.902691	-1.86955	0.0097644	0.0394556	AC165079.1	16	34006843	34007457	-	615	processed_pseudogene	ribosomal protein L15 (Rpl15), pseudogene	-	25	18	17	22	47	45	28	0.757738	0.880182	0.611728	0.85715	1.52766	1.60375	1.20238
ENSMUSG00000034463	2028.77	2955.98	2488.78	2427.87	4429.33	4384.09	5057.23	2475.35	4623.55	-0.902044	-1.86871	2.16421e-10	3.75475e-09	Scara3	14	65919394	65953935	-	3597	protein_coding	scavenger receptor class A, member 3 [Source:MGI Symbol;Acc:MGI:2444418]	-	2515	2264	2597	2339	5134	4635	4440	13.0332	18.9283	15.9778	15.5811	28.5312	28.2428	32.5987
ENSMUSG00000028716	29.8467	54.8371	39.2915	48.7858	86.2744	66.2107	86.5653	43.1903	79.6835	-0.902035	-1.8687	0.000711087	0.00418604	Pdzk1ip1	4	115088708	115093899	+	1778	protein_coding	PDZK1 interacting protein 1 [Source:MGI Symbol;Acc:MGI:1914432]	-	37	42	41	47	100	70	76	0.387904	0.710383	0.510313	0.633396	1.12427	0.862907	1.12886
ENSMUSG00000041134	78.2467	79.6444	82.4164	91.3436	153.568	126.746	185.66	82.9128	155.325	-0.901927	-1.86856	1.76581e-06	1.82976e-05	Cyyr1	16	85421533	85553397	-	8894	protein_coding	cysteine and tyrosine-rich protein 1 [Source:MGI Symbol;Acc:MGI:2152187]	-	97	61	86	88	178	134	163	0.203296	0.206257	0.213986	0.23708	0.400062	0.330222	0.484003
ENSMUSG00000023393	28.2333	23.5016	31.6249	37.3678	58.6666	52.9686	58.0899	30.1819	56.575	-0.900192	-1.86631	0.00189144	0.00982279	Slc17a9	2	180725263	180742280	+	3200	protein_coding	solute carrier family 17, member 9 [Source:MGI Symbol;Acc:MGI:1919107]	-	35	18	33	36	68	56	51	0.203879	0.16916	0.228217	0.269564	0.424779	0.383562	0.420899
ENSMUSG00000061535	558.214	658.045	587.457	824.168	1257.88	1023.43	1393.02	656.971	1224.78	-0.899116	-1.86492	1.31779e-06	1.39711e-05	C1qtnf7	5	43515538	43618803	+	4162	protein_coding	C1q and tumor necrosis factor related protein 7 [Source:MGI Symbol;Acc:MGI:1925911]	-	692	504	613	794	1458	1082	1223	3.09926	3.6417	3.25944	4.57117	7.0026	5.69801	7.76036
ENSMUSG00000042453	816.347	729.856	897.956	900.98	1531.37	1559.74	1593.48	836.284	1561.53	-0.897583	-1.86294	7.01502e-35	5.7955e-33	Reln	5	21884454	22344702	-	23738	protein_coding	reelin [Source:MGI Symbol;Acc:MGI:103022]	-	1012	559	937	868	1775	1649	1399	0.794676	0.708179	0.873535	0.876163	1.49471	1.52256	1.55643
ENSMUSG00000017344	173.433	198.458	168.666	119.369	364.078	326.324	226.664	164.982	305.689	-0.896716	-1.86182	5.34445e-07	6.01536e-06	Vtn	11	78499091	78502324	+	2030	protein_coding	vitronectin [Source:MGI Symbol;Acc:MGI:98940]	-	215	152	176	115	422	345	199	1.97422	2.25176	1.91867	1.35741	4.15547	3.72495	2.58889
ENSMUSG00000006205	988.167	1154.19	1165.33	1167.74	1959.29	2087.53	2193.75	1118.86	2080.19	-0.896283	-1.86127	1.0848e-38	1.01733e-36	Htra1	7	130936111	130985660	+	2879	protein_coding	HtrA serine peptidase 1 [Source:MGI Symbol;Acc:MGI:1929076]	-	1225	884	1216	1125	2271	2207	1926	7.93137	9.23391	9.34709	9.36311	15.7681	16.8019	17.6674
ENSMUSG00000044966	16.94	39.1694	27.7916	22.8359	54.3529	48.2392	43.2826	26.6842	48.6249	-0.896133	-1.86107	0.00754926	0.0316581	Fbxo48	11	16951375	16954772	+	2247	protein_coding	F-box protein 48 [Source:MGI Symbol;Acc:MGI:2442569]	-	21	30	29	22	63	51	38	0.174209	0.401507	0.285614	0.234601	0.560456	0.497468	0.44662
ENSMUSG00000030214	1938.42	1872.3	1704.87	1691.93	3444.94	3555.52	3048.01	1801.88	3349.49	-0.895081	-1.85971	4.71264e-44	5.45073e-42	Plbd1	6	136612070	136661928	-	2633	protein_coding	phospholipase B domain containing 1 [Source:MGI Symbol;Acc:MGI:1914107]	-	2403	1434	1779	1630	3993	3759	2676	17.0121	16.3785	14.9524	14.8336	30.3147	31.291	26.8406
ENSMUSG00000084408	19.36	28.7242	23.9583	32.1778	56.0784	38.7806	48.9777	26.0551	47.9456	-0.894846	-1.85941	0.00586763	0.0256306	Gm11870	4	16011005	16012326	-	1322	processed_pseudogene	predicted gene 11870 [Source:MGI Symbol;Acc:MGI:3650285]	-	24	22	25	31	65	41	43	0.338403	0.500457	0.418498	0.561875	0.982847	0.679752	0.859002
ENSMUSG00000097472	46.7867	28.7242	33.5416	49.8238	74.196	79.4529	69.48	39.7191	74.3763	-0.893025	-1.85707	0.000775569	0.00451746	Gm26586	8	72137389	72140820	-	1745	antisense	predicted gene, 26586 [Source:MGI Symbol;Acc:MGI:5477080]	-	58	22	35	48	86	84	61	0.619564	0.379142	0.443871	0.659106	0.985161	1.05507	0.923191
ENSMUSG00000115249	30.6533	20.8903	45.0415	18.6839	56.0784	48.2392	58.0899	28.8173	54.1358	-0.892959	-1.85698	0.00736669	0.031033	Gm49085	15	37960471	37966218	+	5748	antisense	predicted gene, 49085 [Source:MGI Symbol;Acc:MGI:6118472]	-	38	16	47	18	65	51	51	0.123231	0.0837102	0.180953	0.0750352	0.226048	0.194469	0.234321
ENSMUSG00000043673	50.82	56.1427	45.9999	41.5198	93.1764	82.2905	94.5384	48.6206	90.0017	-0.892004	-1.85575	9.94447e-05	0.000728631	Kcns3	12	11090202	11151056	-	3164	protein_coding	potassium voltage-gated channel, delayed-rectifier, subfamily S, member 3 [Source:MGI Symbol;Acc:MGI:1098804]	-	63	43	48	40	108	87	83	0.371157	0.408702	0.335729	0.302923	0.682325	0.602672	0.692786
ENSMUSG00000032899	116.967	127.953	157.166	120.407	250.196	219.441	257.418	130.623	242.352	-0.891285	-1.85483	5.00627e-09	7.40995e-08	Styk1	6	131299142	131353597	-	5865	protein_coding	serine/threonine/tyrosine kinase 1 [Source:MGI Symbol;Acc:MGI:2141396]	-	145	98	164	116	290	232	226	0.460844	0.502497	0.618814	0.473914	0.988403	0.866998	1.01765
ENSMUSG00000005124	437.214	455.67	435.082	511.732	894.666	904.249	752.89	459.924	850.602	-0.890754	-1.85414	7.96436e-22	3.39976e-20	Wisp1	15	66891320	66923201	+	5565	protein_coding	WNT1 inducible signaling pathway protein 1 [Source:MGI Symbol;Acc:MGI:1197008]	-	542	349	454	493	1037	956	661	1.81547	1.88597	1.80541	2.12271	3.72493	3.76522	3.13685
ENSMUSG00000006958	229.093	194.541	234.791	272.993	396.862	419.019	481.804	232.855	432.562	-0.886756	-1.84901	1.23137e-12	2.70124e-11	Chrd	16	20733127	20742384	+	6258	protein_coding	chordin [Source:MGI Symbol;Acc:MGI:1313268]	-	284	149	245	263	460	443	423	0.845934	0.716021	0.866393	1.007	1.46935	1.55155	1.7851
ENSMUSG00000043301	33.0734	35.2524	26.8333	48.7858	76.7842	55.8062	66.063	35.9862	66.2178	-0.886276	-1.8484	0.00189441	0.00983341	Kcnj6	16	94748636	94997701	-	7633	protein_coding	potassium inwardly-rectifying channel, subfamily J, member 6 [Source:MGI Symbol;Acc:MGI:104781]	-	41	27	28	47	89	59	58	0.100125	0.106376	0.0811797	0.147541	0.233077	0.169416	0.200674
ENSMUSG00000040118	839.74	900.895	855.789	1037.99	1688.39	1568.25	1770.03	908.605	1675.56	-0.883898	-1.84535	9.71479e-31	6.50889e-29	Cacna2d1	5	15934691	16374511	+	12416	protein_coding	calcium channel, voltage-dependent, alpha2/delta subunit 1 [Source:MGI Symbol;Acc:MGI:88295]	-	1041	690	893	1000	1957	1658	1554	1.56287	1.67125	1.59167	1.92987	3.15074	2.92685	3.30542
ENSMUSG00000051246	40.3334	26.1129	37.3749	31.1398	67.294	44.4558	77.4531	33.7402	63.0676	-0.883702	-1.8451	0.00298081	0.0145734	Msantd1	5	34908012	34923839	+	2905	protein_coding	Myb/SANT-like DNA-binding domain containing 1 [Source:MGI Symbol;Acc:MGI:2684990]	-	50	20	39	30	78	47	68	0.320832	0.207042	0.2971	0.247448	0.536726	0.354609	0.618187
ENSMUSG00000074652	17.7467	20.8903	28.7499	43.5958	39.6862	49.1851	64.924	27.7457	51.2651	-0.881795	-1.84267	0.0125993	0.0486474	Myh7b	2	155611212	155634307	+	6634	protein_coding	myosin, heavy chain 7B, cardiac muscle, beta [Source:MGI Symbol;Acc:MGI:3710243]	-	22	16	30	42	46	52	57	0.061816	0.0725303	0.100076	0.151699	0.138607	0.171801	0.226912
ENSMUSG00000086938	27.4267	26.1129	36.4166	18.6839	68.1568	33.1054	48.9777	27.16	50.08	-0.88168	-1.84252	0.0113931	0.0447344	4930481A15Rik	19	5406740	5422847	+	2240	antisense	RIKEN cDNA 4930481A15 gene [Source:MGI Symbol;Acc:MGI:1922181]	-	34	20	38	18	79	35	43	0.282934	0.268508	0.375422	0.192546	0.70499	0.342466	0.506965
ENSMUSG00000084329	33.0734	24.8073	35.4582	25.9499	44.8627	48.2392	74.0361	29.8222	55.7127	-0.881088	-1.84176	0.00458902	0.0208927	Gm6733	11	72833461	72835380	+	1920	processed_pseudogene	predicted gene 6733 [Source:MGI Symbol;Acc:MGI:3645402]	-	41	19	37	25	52	51	65	0.398049	0.297596	0.426467	0.311995	0.541385	0.582193	0.894066
ENSMUSG00000020473	7882.75	9480.29	9478.85	9673.07	17204	15709.9	17509	9128.74	16807.6	-0.881078	-1.84175	2.18802e-48	3.03685e-46	Aebp1	11	5861947	5872088	+	4058	protein_coding	AE binding protein 1 [Source:MGI Symbol;Acc:MGI:1197012]	-	9772	7261	9891	9319	19941	16609	15372	44.8875	53.8096	53.9402	55.0258	98.2288	89.7076	100.04
ENSMUSG00000059921	1295.51	1596.8	1496.91	1495.75	2646.04	2542.49	2914.74	1471.24	2701.09	-0.878617	-1.83861	9.82552e-37	8.58461e-35	Unc5c	3	141465216	141834924	+	19135	protein_coding	unc-5 netrin receptor C [Source:MGI Symbol;Acc:MGI:1095412]	-	1606	1223	1562	1441	3067	2688	2559	1.56448	1.92209	1.8065	1.80445	3.20398	3.07892	3.53183
ENSMUSG00000020354	90.3467	105.757	116.916	100.686	179.451	151.339	240.333	103.426	190.374	-0.877952	-1.83777	2.44498e-06	2.46211e-05	Sgcd	11	46896253	47988969	-	8257	protein_coding	sarcoglycan, delta (dystrophin-associated glycoprotein) [Source:MGI Symbol;Acc:MGI:1346525]	-	112	81	122	97	208	160	211	0.252842	0.295011	0.326981	0.281487	0.503553	0.424713	0.674866
ENSMUSG00000108912	17.7467	27.4185	17.2499	20.7599	37.9607	40.6723	34.1705	20.7938	37.6012	-0.8764	-1.83579	0.0127022	0.0489488	E230020D15Rik	8	8629175	8635073	-	5899	TEC	RIKEN cDNA E230020D15 gene [Source:MGI Symbol;Acc:MGI:2442650]	-	22	21	18	20	44	43	30	0.0695181	0.107057	0.0675272	0.0812383	0.1491	0.159767	0.134307
ENSMUSG00000028545	55.66	96.6177	82.4164	83.0396	143.216	134.313	154.906	79.4334	144.145	-0.873461	-1.83205	1.52819e-05	0.00013301	Bend5	4	111415006	111460298	+	2105	protein_coding	BEN domain containing 5 [Source:MGI Symbol;Acc:MGI:1914871]	-	69	74	86	80	166	142	136	0.611014	1.05719	0.90413	0.910641	1.57638	1.47854	1.70626
ENSMUSG00000030110	129.067	129.259	130.333	142.205	220	215.658	296.144	132.716	243.934	-0.873137	-1.83164	1.96214e-08	2.70019e-07	Ret	6	118151745	118197718	-	6763	protein_coding	ret proto-oncogene [Source:MGI Symbol;Acc:MGI:97902]	-	160	99	136	137	255	228	260	0.440996	0.440221	0.445025	0.48539	0.753711	0.738913	1.01529
ENSMUSG00000021390	3790.53	4559.31	4193.65	4050.26	7282.42	7097.79	8396.83	4148.44	7592.35	-0.872688	-1.83107	2.35287e-43	2.67051e-41	Ogn	13	49608046	49624501	+	2566	protein_coding	osteoglycin [Source:MGI Symbol;Acc:MGI:109278]	-	4699	3492	4376	3902	8441	7504	7372	34.1352	40.9254	37.7403	36.4368	65.7569	64.0965	75.8728
ENSMUSG00000040322	671.147	667.185	667.956	626.949	1240.63	1153.96	1218.75	658.309	1204.44	-0.871212	-1.8292	1.98661e-37	1.774e-35	Slc25a24	3	109123149	109168457	+	3431	protein_coding	solute carrier family 25 (mitochondrial carrier, phosphate carrier), member 24 [Source:MGI Symbol;Acc:MGI:1917160]	-	832	511	697	604	1438	1220	1070	4.52019	4.47894	4.49569	4.21819	8.37804	7.79358	8.23608
ENSMUSG00000027848	376.714	532.703	434.124	397.552	751.45	772.774	854.263	435.273	792.829	-0.87117	-1.82915	3.49439e-16	1.02506e-14	Olfml3	3	103722222	103738001	-	6161	protein_coding	olfactomedin-like 3 [Source:MGI Symbol;Acc:MGI:1914877]	-	467	408	453	383	871	817	750	1.41293	1.99152	1.62717	1.48956	2.82599	2.90649	3.2149
ENSMUSG00000008307	62.92	92.7008	60.3748	65.3937	126.823	115.396	140.099	70.3473	127.439	-0.870209	-1.82793	2.47447e-05	0.000206751	1700109H08Rik	5	3571566	3584356	+	3062	protein_coding	RIKEN cDNA 1700109H08 gene [Source:MGI Symbol;Acc:MGI:1924286]	-	78	71	63	63	147	122	123	0.474836	0.697314	0.455323	0.492998	0.959658	0.873278	1.06086
ENSMUSG00000109206	33.88	37.8637	54.6248	51.8997	71.6078	83.2363	89.9823	44.5671	81.6088	-0.869903	-1.82754	0.000672258	0.00399718	Gm45137	7	121039138	121043552	+	4415	TEC	predicted gene 45137 [Source:MGI Symbol;Acc:MGI:5753713]	-	42	29	57	50	83	88	79	0.177326	0.197534	0.285712	0.271362	0.375795	0.436868	0.472557
ENSMUSG00000086464	35.4934	24.8073	26.8333	19.7219	49.1764	34.0512	64.924	26.7139	49.3839	-0.86731	-1.82426	0.0108225	0.04291	Gm15835	16	4777743	4779454	+	356	lincRNA	predicted gene 15835 [Source:MGI Symbol;Acc:MGI:3801923]	-	44	19	28	19	57	36	57	2.30386	1.60501	1.74057	1.27883	3.20058	2.21641	4.22846
ENSMUSG00000021250	4456.03	4206.79	4514.69	4483.1	7775.05	8330.25	8072.21	4415.15	8059.17	-0.867088	-1.82398	6.74434e-102	7.80063e-99	Fos	12	85473890	85477273	+	2352	protein_coding	FBJ osteosarcoma oncogene [Source:MGI Symbol;Acc:MGI:95574]	TF_bZIP	5524	3222	4711	4319	9012	8807	7087	43.7794	41.1968	44.3262	44.0003	76.5928	82.0708	79.5761
ENSMUSG00000041361	86.3134	156.677	170.583	168.155	240.706	257.276	292.727	145.432	263.57	-0.864028	-1.82011	7.46702e-06	6.93827e-05	Myzap	9	71504347	71592360	-	5635	protein_coding	myocardial zonula adherens protein [Source:MGI Symbol;Acc:MGI:2142908]	-	107	120	178	162	279	272	257	0.353952	0.640417	0.699054	0.688859	0.989725	1.05797	1.20447
ENSMUSG00000024990	29.8467	23.5016	44.0832	21.7979	46.5882	52.9686	64.924	29.8073	54.8269	-0.862325	-1.81797	0.00707792	0.0299922	Rbp4	19	38116620	38125321	-	1297	protein_coding	retinol binding protein 4, plasma [Source:MGI Symbol;Acc:MGI:97879]	-	37	18	46	21	54	56	57	0.53176	0.417357	0.784879	0.387962	0.832258	0.946337	1.16063
ENSMUSG00000079065	855.067	881.31	1012	933.157	1647.84	1523.79	1850.9	920.383	1674.18	-0.861736	-1.81722	1.62568e-28	9.53772e-27	BC005561	5	104508352	104522611	+	5409	protein_coding	cDNA sequence BC005561 [Source:MGI Symbol;Acc:MGI:3040669]	-	1060	675	1056	899	1910	1611	1625	3.65294	3.75286	4.32048	3.98247	7.05863	6.52794	7.93403
ENSMUSG00000101122	18.5533	33.9468	33.5416	40.4818	50.9019	44.4558	76.3141	31.6309	57.2239	-0.861452	-1.81687	0.00885428	0.0363402	Gm17971	1	55066264	55067069	+	806	processed_pseudogene	predicted gene, 17971 [Source:MGI Symbol;Acc:MGI:5010156]	-	23	26	35	39	59	47	67	0.53192	0.970093	0.960987	1.15942	1.46326	1.27809	2.19532
ENSMUSG00000031340	24.2	20.8903	43.1249	25.9499	59.5294	37.8347	59.2289	28.5413	52.1976	-0.861132	-1.81646	0.0103211	0.0412183	Gabre	X	72255999	72274803	-	4736	protein_coding	gamma-aminobutyric acid (GABA) A receptor, subunit epsilon [Source:MGI Symbol;Acc:MGI:1330235]	-	30	16	45	25	69	40	52	0.118077	0.101598	0.210274	0.126485	0.291234	0.185117	0.289967
ENSMUSG00000034641	261.36	240.239	216.583	164.003	466.745	348.079	386.127	220.546	400.317	-0.859746	-1.81472	1.0965e-08	1.55931e-07	Cd300ld	11	114982274	114989922	-	2645	protein_coding	CD300 molecule like family member d [Source:MGI Symbol;Acc:MGI:2442358]	-	324	184	226	158	541	368	339	2.28335	2.09203	1.89089	1.43133	4.08861	3.04944	3.38479
ENSMUSG00000057098	131.487	124.036	130.333	134.939	222.588	213.766	274.503	130.199	236.952	-0.857705	-1.81215	7.71658e-09	1.11432e-07	Ebf1	11	44617317	45008091	+	9756	protein_coding	early B cell factor 1 [Source:MGI Symbol;Acc:MGI:95275]	COE	163	95	136	130	258	226	241	0.311437	0.292838	0.308498	0.319287	0.52863	0.507732	0.652383
ENSMUSG00000022371	575.154	577.095	611.415	448.414	929.176	1017.75	1054.73	553.019	1000.55	-0.853727	-1.80716	6.95593e-19	2.47368e-17	Col14a1	15	55307750	55520803	+	7013	protein_coding	collagen, type XIV, alpha 1 [Source:MGI Symbol;Acc:MGI:1341272]	-	713	442	638	432	1077	1076	926	1.89513	1.89537	2.01327	1.47601	3.06984	3.36284	3.4871
ENSMUSG00000018474	8635.37	9025.92	9318.8	8997.34	15903	15533	17307.4	8994.36	16247.8	-0.853057	-1.80632	1.78426e-89	1.27464e-86	Chd3	11	69343273	69369406	-	8443	protein_coding	chromodomain helicase DNA binding protein 3 [Source:MGI Symbol;Acc:MGI:1344395]	-	10705	6913	9724	8668	18433	16422	15195	23.6344	24.6232	25.4878	24.5998	43.6419	42.6312	47.5293
ENSMUSG00000089817	50.82	44.3919	53.6665	47.7478	81.098	87.9657	99.0945	49.1566	89.386	-0.852803	-1.80601	0.00017539	0.00121058	Gm7162	17	12819819	12820842	-	1024	processed_pseudogene	predicted gene 7162 [Source:MGI Symbol;Acc:MGI:3645097]	-	63	34	56	46	94	93	87	1.14682	0.998514	1.21024	1.07638	1.83498	1.99059	2.24376
ENSMUSG00000039349	292.82	468.727	450.415	507.58	754.038	716.022	855.402	429.885	775.154	-0.852295	-1.80537	5.0529e-05	0.000394757	C130074G19Rik	1	184871926	184883218	-	3035	protein_coding	RIKEN cDNA C130074G19 gene [Source:MGI Symbol;Acc:MGI:2444831]	-	363	359	470	489	874	757	751	2.22947	3.55722	3.42708	3.86064	5.75648	5.46682	6.53489
ENSMUSG00000108563	44.3667	32.6411	60.3748	60.2037	81.9607	90.8033	96.8164	49.3966	89.8601	-0.851225	-1.80403	0.000625862	0.00375626	Gm44686	7	73538013	73554801	+	540	antisense	predicted gene 44686 [Source:MGI Symbol;Acc:MGI:5753262]	-	55	25	63	58	95	96	85	1.89855	1.39226	2.58185	2.57362	3.51669	3.89651	4.15702
ENSMUSG00000115025	41.9467	31.3355	20.1249	30.1019	70.745	39.7264	56.9508	30.8772	55.8074	-0.849151	-1.80144	0.00965435	0.0390564	Gm4240	14	70302207	70302939	+	571	processed_pseudogene	predicted gene 4240 [Source:MGI Symbol;Acc:MGI:3782417]	-	52	24	21	29	82	42	50	1.69754	1.26401	0.813894	1.21695	2.87066	1.61217	2.31255
ENSMUSG00000101389	1151.92	988.373	1037.87	743.204	1976.55	1756.48	1565.01	980.343	1766.01	-0.848839	-1.80105	5.2566e-07	5.93021e-06	Ms4a4a	19	11375523	11392790	+	836	protein_coding	membrane-spanning 4-domains, subfamily A, member 4A [Source:MGI Symbol;Acc:MGI:3643932]	-	1428	757	1083	716	2291	1857	1374	31.8402	27.2311	28.6686	20.5218	54.7801	48.6859	43.4048
ENSMUSG00000102406	19.36	50.9202	32.5832	28.0259	55.2156	50.131	68.341	32.7223	57.8959	-0.847128	-1.79892	0.00952516	0.0386367	A730094K22Rik	9	91350214	91350953	-	740	TEC	RIKEN cDNA A730094K22 gene [Source:MGI Symbol;Acc:MGI:2442864]	-	24	39	34	27	64	53	60	0.604552	1.58492	1.01679	0.874262	1.72883	1.56979	2.1413
ENSMUSG00000028766	469.48	381.248	386.207	442.186	666.901	768.044	840.594	419.78	758.513	-0.847085	-1.79886	2.36097e-16	7.03627e-15	Alpl	4	137741733	137796384	-	4033	protein_coding	alkaline phosphatase, liver/bone/kidney [Source:MGI Symbol;Acc:MGI:87983]	-	582	292	403	426	773	812	738	2.68998	2.17736	2.21137	2.53099	3.83138	4.41292	4.83265
ENSMUSG00000064294	238.773	332.94	398.665	297.905	622.901	478.609	605.957	317.071	569.156	-0.847058	-1.79883	3.98206e-09	5.9667e-08	Aox3	1	58113130	58200698	+	7033	protein_coding	aldehyde oxidase 3 [Source:MGI Symbol;Acc:MGI:1918974]	-	296	255	416	287	722	506	532	0.784522	1.09037	1.30899	0.977801	2.05211	1.57691	1.99769
ENSMUSG00000041757	513.04	600.597	631.54	662.241	1093.96	957.218	1184.58	601.854	1078.58	-0.842919	-1.79368	8.93002e-19	3.16183e-17	Plekha6	1	133164210	133303435	+	12530	protein_coding	pleckstrin homology domain containing, family A member 6 [Source:MGI Symbol;Acc:MGI:2388662]	-	636	460	659	638	1268	1012	1040	0.94615	1.10403	1.16391	1.22005	2.02289	1.77022	2.192
ENSMUSG00000048424	852.647	1356.57	1252.54	999.589	2024	1728.1	2239.31	1115.33	1997.13	-0.841317	-1.79169	1.90887e-05	0.000162968	Ranbp3l	15	8967949	9067335	+	6855	protein_coding	RAN binding protein 3-like [Source:MGI Symbol;Acc:MGI:2444654]	-	1057	1039	1307	963	2346	1827	1966	2.87423	4.55809	4.21942	3.36611	6.84108	5.84156	7.57414
ENSMUSG00000056531	34.6867	53.5315	52.7082	66.4317	77.647	100.262	99.0945	51.8395	92.3345	-0.84068	-1.79089	0.000836304	0.00483297	Ccdc18	5	108132875	108233628	+	6433	protein_coding	coiled-coil domain containing 18 [Source:MGI Symbol;Acc:MGI:1922974]	-	43	41	55	64	90	106	87	0.124597	0.191666	0.189206	0.238383	0.279662	0.361152	0.35716
ENSMUSG00000040855	327.507	399.527	378.541	354.994	590.98	659.269	707.329	365.142	652.526	-0.840307	-1.79043	3.80559e-17	1.1927e-15	Reps2	X	162411954	162643649	-	8296	protein_coding	RALBP1 associated Eps domain containing protein 2 [Source:MGI Symbol;Acc:MGI:2663511]	-	406	306	395	342	685	697	621	0.912244	1.10925	1.05369	0.987795	1.65054	1.84146	1.97688
ENSMUSG00000069743	76.6334	71.8105	92.9581	96.5335	144.941	143.772	166.296	84.4839	151.67	-0.838532	-1.78823	4.34765e-06	4.19881e-05	Zfp820	17	21816885	21845772	-	3718	protein_coding	zinc finger protein 820 [Source:MGI Symbol;Acc:MGI:1922674]	zf-C2H2	95	55	97	93	168	152	146	0.476286	0.444865	0.57736	0.599353	0.903242	0.89605	1.03705
ENSMUSG00000020592	1086.58	1165.94	1244.87	1346.28	2199.14	2069.56	2222.22	1210.92	2163.64	-0.838081	-1.78767	4.42913e-34	3.53879e-32	Sdc1	12	8771323	8793715	+	3809	protein_coding	syndecan 1 [Source:MGI Symbol;Acc:MGI:1349162]	-	1347	893	1299	1297	2549	2188	1951	6.5919	7.05043	7.54715	8.15903	13.3771	12.5902	13.5271
ENSMUSG00000027350	289.593	368.192	523.248	336.31	863.607	462.529	707.329	379.336	677.822	-0.837771	-1.78729	0.00624446	0.0270408	Chgb	2	132781278	132795079	+	2740	protein_coding	chromogranin B [Source:MGI Symbol;Acc:MGI:88395]	-	359	282	546	324	1001	489	621	2.44229	3.09509	4.40988	2.83337	7.30277	3.91162	5.98547
ENSMUSG00000025491	7606.87	9501.18	10415.1	9853.69	17435.2	14896.5	17766.4	9344.22	16699.3	-0.837736	-1.78724	8.10631e-11	1.47549e-09	Ifitm1	7	140967221	140969825	+	1094	protein_coding	interferon induced transmembrane protein 1 [Source:MGI Symbol;Acc:MGI:1915963]	-	9430	7277	10868	9493	20209	15749	15598	160.675	200.037	219.845	207.92	369.259	315.525	376.538
ENSMUSG00000019790	1792.41	1857.93	2045.08	1936.9	3495.84	3125.15	3607.27	1908.08	3409.42	-0.837091	-1.78644	1.34487e-43	1.53359e-41	Stxbp5	10	9755547	9901079	-	16513	protein_coding	syntaxin binding protein 5 (tomosyn) [Source:MGI Symbol;Acc:MGI:1926058]	-	2222	1423	2134	1866	4052	3304	3167	2.50826	2.59152	2.85991	2.70767	4.9051	4.38543	5.065
ENSMUSG00000024521	233.127	244.156	288.457	265.727	427.058	506.985	447.634	257.867	460.559	-0.836802	-1.78609	2.22127e-13	5.22794e-12	Pmaip1	18	66458604	66465550	+	2646	protein_coding	phorbol-12-myristate-13-acetate-induced protein 1 [Source:MGI Symbol;Acc:MGI:1930146]	-	289	187	301	256	495	536	393	2.03593	2.12533	2.51745	2.31825	3.73955	4.4399	3.92247
ENSMUSG00000003665	121.807	122.731	138.958	132.863	229.49	186.336	277.92	129.09	231.249	-0.836574	-1.7858	2.56156e-07	3.05138e-06	Has1	17	17843323	17855205	-	4518	protein_coding	hyaluronan synthase 1 [Source:MGI Symbol;Acc:MGI:106590]	-	151	94	145	128	266	197	244	0.622995	0.625687	0.710242	0.678849	1.1769	0.955692	1.42627
ENSMUSG00000036862	1981.17	1983.27	2406.37	2243.11	3985.88	3434.44	4119.82	2153.48	3846.72	-0.836242	-1.78539	2.8594e-30	1.86699e-28	Dchs1	7	105752990	105787654	-	11052	protein_coding	dachsous cadherin related 1 [Source:MGI Symbol;Acc:MGI:2685011]	-	2456	1519	2511	2161	4620	3631	3617	4.1423	4.13325	5.02794	4.68515	8.35613	7.20084	8.64301
ENSMUSG00000030075	21.78	24.8073	26.8333	30.1019	45.7254	51.0768	41.0046	25.8806	45.9356	-0.834652	-1.78343	0.00788413	0.0328921	Cntn3	6	102162655	102573101	-	6730	protein_coding	contactin 3 [Source:MGI Symbol;Acc:MGI:99534]	-	27	19	28	29	53	54	36	0.074783	0.0849012	0.092072	0.103251	0.157422	0.175864	0.141268
ENSMUSG00000033762	36.3	20.8903	37.3749	40.4818	57.8039	55.8062	69.48	33.7618	61.03	-0.834159	-1.78282	0.00399964	0.0186177	Recql4	15	76703553	76710548	-	4342	protein_coding	RecQ protein-like 4 [Source:MGI Symbol;Acc:MGI:1931028]	-	45	16	39	39	67	59	61	0.193186	0.110817	0.198774	0.215221	0.308453	0.297824	0.37102
ENSMUSG00000087528	89.54	65.2823	90.0831	116.255	179.451	138.097	167.435	90.2902	161.661	-0.8332	-1.78163	2.38102e-05	0.000199629	9830144P21Rik	2	129205958	129230579	-	4889	processed_transcript	RIKEN cDNA 9830144P21 gene [Source:MGI Symbol;Acc:MGI:3041171]	-	111	50	94	112	208	146	147	0.423211	0.307557	0.425493	0.548918	0.850447	0.654532	0.794062
ENSMUSG00000005357	74.2134	99.229	106.375	73.6976	132.863	166.473	171.992	88.3787	157.109	-0.833056	-1.78145	1.7917e-05	0.000154103	Slc1a6	10	78780496	78814765	+	2152	protein_coding	solute carrier family 1 (high affinity aspartate/glutamate transporter), member 6 [Source:MGI Symbol;Acc:MGI:1096331]	-	92	76	111	71	154	176	151	0.796892	1.06205	1.14147	0.790543	1.43048	1.79254	1.85307
ENSMUSG00000029379	1994.89	1731.29	1349.33	1389.88	3362.98	2211.44	3055.98	1616.34	2876.8	-0.83161	-1.77967	0.000115421	0.00083189	Cxcl3	5	90786103	90789600	+	3498	protein_coding	chemokine (C-X-C motif) ligand 3 [Source:MGI Symbol;Acc:MGI:3037818]	-	2473	1326	1408	1339	3898	2338	2683	13.1783	11.3998	8.90774	9.17213	22.2754	14.6495	20.2562
ENSMUSG00000025255	773.594	859.114	888.372	848.042	1486.51	1339.35	1667.52	842.281	1497.79	-0.830607	-1.77843	1.11348e-25	5.80374e-24	Zfhx4	3	5218526	5415857	+	15737	protein_coding	zinc finger homeodomain 4 [Source:MGI Symbol;Acc:MGI:2137668]	Homeobox	959	658	927	817	1723	1416	1464	1.13593	1.25742	1.30359	1.24397	2.18861	1.97215	2.45684
ENSMUSG00000086712	72.6	63.9766	85.2914	76.8116	118.196	114.45	168.574	74.6699	133.74	-0.829423	-1.77698	6.05207e-05	0.000465923	AI427809	4	53261356	53270232	-	2369	lincRNA	expressed sequence AI427809 [Source:MGI Symbol;Acc:MGI:2140270]	-	90	49	89	74	137	121	148	0.70816	0.622023	0.831399	0.748473	1.156	1.11948	1.64989
ENSMUSG00000038402	37.9134	41.7806	59.4165	39.4438	82.8234	77.5611	77.4531	44.6386	79.2792	-0.829081	-1.77655	0.00094815	0.00538075	Foxf2	13	31625816	31631403	+	2363	protein_coding	forkhead box F2 [Source:MGI Symbol;Acc:MGI:1347479]	Fork	47	32	62	38	96	82	68	0.370756	0.40725	0.580648	0.385327	0.812104	0.760586	0.759981
ENSMUSG00000044072	392.04	463.504	402.499	380.944	716.078	684.808	776.809	409.747	725.898	-0.82866	-1.77603	2.53092e-19	9.27203e-18	Eml6	11	29743048	30026033	-	9279	protein_coding	echinoderm microtubule associated protein like 6 [Source:MGI Symbol;Acc:MGI:2442895]	-	486	355	420	367	830	724	682	0.976313	1.15054	1.00169	0.947707	1.78806	1.71015	1.94107
ENSMUSG00000049538	34.6867	35.2524	46.9582	28.0259	46.5882	69.0483	78.5922	36.2308	64.7429	-0.827667	-1.77481	0.00486202	0.0219587	Adamts16	13	70727802	70841811	-	6836	protein_coding	a disintegrin-like and metallopeptidase (reprolysin type) with thrombospondin type 1 motif, 16 [Source:MGI Symbol;Acc:MGI:2429637]	-	43	27	49	27	54	73	69	0.117252	0.118778	0.158628	0.0946392	0.157905	0.234055	0.266566
ENSMUSG00000041735	35.4934	44.3919	33.5416	51.8997	67.294	78.507	72.8971	41.3316	72.8994	-0.827507	-1.77462	0.00140979	0.00762466	Gm13178	4	144703191	144721404	-	1227	protein_coding	predicted gene 13178 [Source:MGI Symbol;Acc:MGI:3650721]	-	44	34	35	50	78	83	64	0.668439	0.833316	0.63126	0.976416	1.27073	1.48263	1.3775
ENSMUSG00000097133	38.72	27.4185	24.9166	24.9119	41.4117	44.4558	70.619	28.9918	52.1622	-0.82685	-1.77381	0.0112146	0.0441836	Gm26628	6	71961145	71963775	-	1719	antisense	predicted gene, 26628 [Source:MGI Symbol;Acc:MGI:5477122]	-	48	21	26	24	48	47	62	0.520498	0.367383	0.33472	0.334537	0.558174	0.599266	0.952518
ENSMUSG00000038530	424.307	429.557	430.29	488.896	741.96	873.981	740.361	443.263	785.434	-0.826457	-1.77333	3.64552e-19	1.32554e-17	Rgs4	1	169741477	169747642	-	3098	protein_coding	regulator of G-protein signaling 4 [Source:MGI Symbol;Acc:MGI:108409]	-	526	329	449	471	860	924	650	3.16489	3.19367	3.20737	3.64291	5.54908	6.53715	5.54101
ENSMUSG00000036334	1422.15	1564.16	1573.58	1503.02	2520.94	2597.35	2934.11	1515.73	2684.13	-0.824509	-1.77093	4.99798e-40	5.01636e-38	Igsf10	3	59316735	59344394	-	10150	protein_coding	immunoglobulin superfamily, member 10 [Source:MGI Symbol;Acc:MGI:1923481]	-	1763	1198	1642	1448	2922	2746	2576	3.23773	3.54949	3.58007	3.41831	5.75464	5.9297	6.70251
ENSMUSG00000028597	480.774	647.6	717.789	599.961	1085.33	988.431	1168.63	611.531	1080.8	-0.82395	-1.77025	2.31126e-14	5.89687e-13	Gpx7	4	108400390	108406961	-	1289	protein_coding	glutathione peroxidase 7 [Source:MGI Symbol;Acc:MGI:1914555]	-	596	496	749	578	1258	1045	1026	8.61881	11.5719	12.8592	10.7445	19.5089	17.7689	21.0209
ENSMUSG00000063383	45.1734	44.3919	50.7915	52.9377	87.1372	69.0483	101.372	48.3236	85.8527	-0.823888	-1.77017	0.000588663	0.00356204	Zfp947	17	22144359	22166190	-	2872	protein_coding	zinc finger protein 947 [Source:MGI Symbol;Acc:MGI:3646759]	zf-C2H2	56	34	53	51	101	73	89	0.363461	0.356016	0.408391	0.425496	0.702977	0.557104	0.818395
ENSMUSG00000053199	245.227	335.551	327.749	339.424	522.823	540.09	586.594	311.988	549.836	-0.822562	-1.76854	1.76798e-12	3.80358e-11	Arhgap20	9	51765337	51853856	+	12685	protein_coding	Rho GTPase activating protein 20 [Source:MGI Symbol;Acc:MGI:2445175]	-	304	257	342	327	606	571	515	0.446722	0.609281	0.596651	0.617684	0.954962	0.986606	1.0722
ENSMUSG00000066363	81.4734	77.0331	77.6248	76.8116	144.078	111.612	160.601	78.2357	138.764	-0.821668	-1.76745	1.93832e-05	0.000164961	Serpina3f	12	104214544	104221129	+	2290	protein_coding	serine (or cysteine) peptidase inhibitor, clade A, member 3F [Source:MGI Symbol;Acc:MGI:2182838]	-	101	59	81	74	167	118	141	0.822129	0.774804	0.78277	0.774294	1.45776	1.12939	1.62608
ENSMUSG00000029082	557.407	665.879	597.998	589.581	1093.1	922.221	1174.33	602.716	1063.21	-0.821396	-1.76711	1.63042e-19	6.12076e-18	Bst1	5	43818885	43843986	+	3317	protein_coding	bone marrow stromal cell antigen 1 [Source:MGI Symbol;Acc:MGI:105370]	-	691	510	624	568	1267	975	1031	3.88317	4.62381	4.16317	4.1031	7.63546	6.44254	8.20863
ENSMUSG00000070644	25.0067	26.1129	28.7499	41.5198	59.5294	53.9144	46.6997	30.3473	53.3812	-0.821162	-1.76683	0.00687653	0.029287	Etnk2	1	133363572	133380336	+	4566	protein_coding	ethanolamine kinase 2 [Source:MGI Symbol;Acc:MGI:2443760]	-	31	20	30	40	69	57	41	0.126555	0.131725	0.145402	0.20991	0.302077	0.273613	0.23714
ENSMUSG00000026458	95.1867	90.0895	85.2914	87.1916	152.706	122.017	201.606	89.4398	158.776	-0.82116	-1.76683	2.62125e-05	0.000217891	Ppfia4	1	134296783	134332928	-	6572	protein_coding	protein tyrosine phosphatase, receptor type, f polypeptide (PTPRF), interacting protein (liprin), alpha 4 [Source:MGI Symbol;Acc:MGI:1915757]	-	118	69	89	84	177	129	177	0.334687	0.315738	0.299693	0.306261	0.538369	0.430219	0.711268
ENSMUSG00000054667	104.867	134.481	158.125	149.471	258.823	229.846	232.359	136.736	240.343	-0.819794	-1.76515	2.45319e-07	2.93236e-06	Irs4	X	141710998	141725263	-	6294	protein_coding	insulin receptor substrate 4 [Source:MGI Symbol;Acc:MGI:1338009]	-	130	103	165	144	300	243	204	0.385009	0.492137	0.580152	0.548208	0.952793	0.846209	0.855974
ENSMUSG00000020251	62.92	66.5879	52.7082	51.8997	97.4901	97.4243	115.041	58.529	103.318	-0.81954	-1.76484	0.000129387	0.000921336	Glt8d2	10	82650433	82690650	-	5773	protein_coding	glycosyltransferase 8 domain containing 2 [Source:MGI Symbol;Acc:MGI:1922032]	-	78	51	55	50	113	103	101	0.251853	0.265671	0.210836	0.207529	0.391274	0.391051	0.462037
ENSMUSG00000026837	6578.37	6554.34	7154.89	7211.99	11825.6	11803.5	12771.8	6874.9	12133.6	-0.819158	-1.76438	8.95781e-72	3.06445e-69	Col5a1	2	27886425	28039514	+	8490	protein_coding	collagen, type V, alpha 1 [Source:MGI Symbol;Acc:MGI:88457]	-	8155	5020	7466	6948	13707	12479	11213	17.9048	17.7816	19.461	19.6093	32.273	32.2159	34.8796
ENSMUSG00000097754	64.5334	80.95	57.4998	80.9636	143.216	116.342	112.763	70.9867	124.107	-0.819064	-1.76426	7.21842e-05	0.000544836	Ptgs2os2	1	150159043	150164948	-	1745	lincRNA	prostaglandin-endoperoxide synthase 2, opposite strand 2 [Source:MGI Symbol;Acc:MGI:5477181]	-	80	62	60	78	166	123	99	0.854572	1.06849	0.760923	1.07105	1.90159	1.54493	1.49829
ENSMUSG00000029802	738.907	791.221	856.747	869.84	1370.9	1416.91	1521.73	814.179	1436.51	-0.818995	-1.76418	2.40327e-29	1.50446e-27	Abcg2	6	58584523	58695676	+	8153	protein_coding	ATP binding cassette subfamily G member 2 (Junior blood group) [Source:MGI Symbol;Acc:MGI:1347061]	-	916	606	894	838	1589	1498	1336	2.09427	2.23527	2.42664	2.46284	3.89592	4.0271	4.32759
ENSMUSG00000074506	100.027	86.1726	109.25	66.4317	134.588	189.173	157.184	90.4702	160.315	-0.818461	-1.76352	4.55335e-05	0.000360019	Gm10705	3	87207545	87208005	-	461	processed_pseudogene	predicted gene 10705 [Source:MGI Symbol;Acc:MGI:3708678]	-	124	66	114	64	156	200	138	5.01389	4.30545	5.47254	3.32651	6.76438	9.50883	7.90561
ENSMUSG00000032537	92.7667	126.648	83.3747	100.686	182.902	176.877	168.574	100.869	176.118	-0.817966	-1.76292	2.52503e-06	2.53852e-05	Ephb1	9	101922128	102354693	-	7002	protein_coding	Eph receptor B1 [Source:MGI Symbol;Acc:MGI:1096337]	-	115	97	87	97	212	187	148	0.306147	0.416605	0.274968	0.33194	0.605226	0.585352	0.558209
ENSMUSG00000064325	99.2201	79.6444	138.958	121.445	175.137	207.145	201.606	109.817	194.629	-0.817114	-1.76188	8.2262e-06	7.55696e-05	Hhip	8	79965851	80058006	-	9076	protein_coding	Hedgehog-interacting protein [Source:MGI Symbol;Acc:MGI:1341847]	-	123	61	145	117	203	219	177	0.252618	0.202121	0.353556	0.308888	0.447101	0.528868	0.515034
ENSMUSG00000028464	721.16	808.194	892.206	811.712	1353.65	1485.96	1424.91	808.318	1421.5	-0.815672	-1.76012	2.34173e-27	1.31662e-25	Tpm2	4	43514711	43523765	-	2909	protein_coding	tropomyosin 2, beta [Source:MGI Symbol;Acc:MGI:98810]	-	894	619	931	782	1569	1571	1251	5.72859	6.39915	7.08257	6.44128	10.7816	11.8367	11.3572
ENSMUSG00000038859	55.66	48.3089	50.7915	56.0517	88.8627	79.4529	111.624	52.703	93.313	-0.814385	-1.75855	0.000355533	0.00228031	Baiap2l1	5	144264526	144358112	-	3366	protein_coding	BAI1-associated protein 2-like 1 [Source:MGI Symbol;Acc:MGI:1914148]	-	69	37	53	54	103	84	98	0.38211	0.33057	0.348455	0.384405	0.611684	0.546969	0.768899
ENSMUSG00000110635	31.46	43.0863	23.9583	45.6718	75.0587	39.7264	74.0361	36.0441	62.9404	-0.814325	-1.75847	0.0108962	0.0431532	Gm45853	8	95480453	95483623	-	3171	TEC	predicted gene 45853 [Source:MGI Symbol;Acc:MGI:5804968]	-	39	33	25	44	87	42	65	0.229257	0.312963	0.174473	0.33248	0.548437	0.290303	0.541345
ENSMUSG00000086746	37.9134	31.3355	41.2082	26.9879	63.8431	41.6182	77.4531	34.3612	60.9715	-0.814206	-1.75833	0.00725025	0.0306103	Gm15222	14	46387519	46389282	+	1764	antisense	predicted gene 15222 [Source:MGI Symbol;Acc:MGI:3705297]	-	47	24	43	26	74	44	68	0.496653	0.409155	0.539454	0.35317	0.838566	0.546704	1.01805
ENSMUSG00000042644	1014.79	1024.93	1046.5	1079.51	1850.59	1759.31	1882.79	1041.43	1830.9	-0.813764	-1.75779	9.88283e-46	1.2185e-43	Itpr3	17	27057304	27122223	+	8990	protein_coding	inositol 1,4,5-triphosphate receptor 3 [Source:MGI Symbol;Acc:MGI:96624]	-	1258	785	1092	1040	2145	1860	1653	2.6084	2.62594	2.68811	2.77194	4.76949	4.53473	4.85591
ENSMUSG00000045813	62.1134	63.9766	50.7915	52.9377	103.529	91.7491	107.068	57.4548	100.782	-0.811818	-1.75542	0.000152145	0.00106467	Gm9801	7	62094506	62209479	-	3015	lincRNA	predicted gene 9801 [Source:MGI Symbol;Acc:MGI:3647139]	-	77	49	53	51	120	97	94	0.476055	0.488747	0.389021	0.405315	0.795606	0.705151	0.823375
ENSMUSG00000074280	263.78	283.325	237.666	256.385	485.725	463.475	415.741	260.289	454.98	-0.811495	-1.75503	8.78441e-14	2.15302e-12	Gm6166	9	57483963	57484371	+	409	processed_pseudogene	predicted gene 6166 [Source:MGI Symbol;Acc:MGI:3645893]	-	327	217	248	247	563	490	365	14.9032	15.9555	13.4188	14.4705	27.5162	26.2585	23.5682
ENSMUSG00000022836	448.507	644.989	649.748	596.847	957.646	971.406	1144.71	585.023	1024.59	-0.811395	-1.75491	3.11609e-13	7.2289e-12	Mylk	16	34745210	35002420	+	11263	protein_coding	myosin, light polypeptide kinase [Source:MGI Symbol;Acc:MGI:894806]	-	556	494	678	575	1110	1027	1005	0.920184	1.31901	1.33217	1.22327	1.97003	1.99855	2.35651
ENSMUSG00000023045	46.7867	43.0863	45.0415	43.5958	82.8234	88.9115	62.6459	44.6276	78.127	-0.810536	-1.75386	0.000951669	0.0053982	Soat2	15	102150526	102163469	+	2213	protein_coding	sterol O-acyltransferase 2 [Source:MGI Symbol;Acc:MGI:1332226]	-	58	33	47	42	96	94	55	0.48854	0.448443	0.470003	0.454755	0.867149	0.930989	0.656355
ENSMUSG00000035273	116.967	97.9234	114.041	93.4195	156.157	187.282	216.413	105.588	186.617	-0.810333	-1.75362	2.91248e-06	2.9028e-05	Hpse	5	100679484	100719716	-	3516	protein_coding	heparanase [Source:MGI Symbol;Acc:MGI:1343124]	-	145	75	119	90	181	198	190	0.768729	0.641487	0.749002	0.613342	1.02904	1.23428	1.42713
ENSMUSG00000032218	74.2134	83.5613	53.6665	95.4955	114.745	126.746	161.74	76.7342	134.411	-0.809709	-1.75286	0.000208628	0.00140995	Ccnb2	9	70407692	70421547	-	1531	protein_coding	cyclin B2 [Source:MGI Symbol;Acc:MGI:88311]	-	92	64	56	92	133	134	142	1.12013	1.25713	0.809464	1.43987	1.73652	1.91835	2.44946
ENSMUSG00000022894	3930.08	4165.01	4045.11	4241.25	7066.74	6919.02	7544.85	4095.36	7176.87	-0.809683	-1.75283	3.62102e-77	1.59911e-74	Adamts5	16	85856173	85901828	-	10791	protein_coding	a disintegrin-like and metallopeptidase (reprolysin type) with thrombospondin type 1 motif, 5 (aggrecanase-2) [Source:MGI Symbol;Acc:MGI:1346321]	-	4872	3190	4221	4086	8191	7315	6624	8.41588	8.89005	8.65642	9.0729	15.1733	14.8577	16.2112
ENSMUSG00000034839	229.093	302.91	277.916	271.955	445.176	425.64	547.867	270.468	472.894	-0.809469	-1.75257	5.40082e-11	1.00753e-09	Larp6	9	60712989	60738801	+	2440	protein_coding	La ribonucleoprotein domain family, member 6 [Source:MGI Symbol;Acc:MGI:1914807]	-	284	232	290	262	516	450	481	2.16961	2.85939	2.63022	2.57289	4.22731	4.04223	5.2061
ENSMUSG00000045312	2960.47	3132.24	3397.28	3140.97	5434.43	5544.67	5614.21	3157.74	5531.1	-0.808863	-1.75183	7.83365e-65	2.04593e-62	Lhfpl2	13	94057796	94195409	+	8415	protein_coding	lipoma HMGIC fusion partner-like 2 [Source:MGI Symbol;Acc:MGI:2145236]	-	3670	2399	3545	3026	6299	5862	4929	8.12954	8.57337	9.32281	8.61637	14.9631	15.2683	15.469
ENSMUSG00000116935	117.773	95.3121	115	112.103	226.039	185.39	167.435	110.047	192.955	-0.807929	-1.7507	1.31934e-06	1.39815e-05	AC117241.2	17	7314888	7315846	-	959	processed_pseudogene	G protein-coupled receptor 31, D17Leh66b region (Gpr31b) pseudogene	-	146	73	120	108	262	196	147	2.83784	2.28918	2.76916	2.69845	5.46118	4.47956	4.04815
ENSMUSG00000029859	70.9867	82.2556	73.7914	95.4955	134.588	138.097	149.211	80.6323	140.632	-0.806412	-1.74886	1.37801e-05	0.000121226	Epha1	6	42358487	42373268	-	3928	protein_coding	Eph receptor A1 [Source:MGI Symbol;Acc:MGI:107381]	-	88	63	77	92	156	146	131	0.417604	0.48233	0.433814	0.56121	0.793884	0.814665	0.880759
ENSMUSG00000002341	9109.69	11057.5	10032.8	10882.3	17670.7	19336.4	16801.6	10270.6	17936.2	-0.805027	-1.74718	6.86142e-41	7.15267e-39	Ncan	8	70093085	70120873	-	7195	protein_coding	neurocan [Source:MGI Symbol;Acc:MGI:104694]	-	11293	8469	10469	10484	20482	20443	14751	29.2572	35.3978	32.2002	34.9145	56.9044	62.2747	54.1437
ENSMUSG00000007122	831.674	727.244	685.206	725.558	1225.96	1398.94	1273.42	742.421	1299.44	-0.805023	-1.74717	2.10592e-24	1.03126e-22	Casq1	1	172209894	172219868	-	1951	protein_coding	calsequestrin 1 [Source:MGI Symbol;Acc:MGI:1309468]	-	1031	557	715	699	1421	1479	1118	9.85043	8.58565	8.11023	8.58478	14.5593	16.6153	15.1336
ENSMUSG00000038146	3069.37	3002.98	2998.62	3291.48	5393.88	5385.77	5409.19	3090.61	5396.28	-0.803817	-1.74571	7.40072e-78	3.45685e-75	Notch3	17	32120820	32166880	-	8044	protein_coding	notch 3 [Source:MGI Symbol;Acc:MGI:99460]	-	3805	2300	3129	3171	6252	5694	4749	8.81732	8.59866	8.60831	9.44569	15.5364	15.5147	15.5915
ENSMUSG00000035493	7932.76	8221.65	7606.27	6981.55	12637.5	13624.3	13984.8	7685.56	13415.5	-0.803712	-1.74559	5.62149e-54	9.35208e-52	Tgfbi	13	56609523	56639562	+	3771	protein_coding	transforming growth factor, beta induced [Source:MGI Symbol;Acc:MGI:99959]	-	9834	6297	7937	6726	14648	14404	12278	48.6102	50.2172	46.5784	42.7376	77.6472	83.7191	85.9861
ENSMUSG00000024236	2486.95	2727.49	2630.62	2927.15	4632.07	4619.62	4832.85	2693.05	4694.85	-0.802831	-1.74452	5.94527e-52	9.19775e-50	Svil	18	4920540	5119299	+	10701	protein_coding	supervillin [Source:MGI Symbol;Acc:MGI:2147319]	-	3083	2089	2745	2820	5369	4884	4243	5.37036	5.87069	5.67679	6.31443	10.0294	10.0034	10.4714
ENSMUSG00000019122	2369.18	2442.86	2231.95	2005.41	4218.82	3900.76	3707.5	2262.35	3942.36	-0.802345	-1.74393	1.01934e-35	8.59676e-34	Ccl9	11	83572919	83578636	-	3045	protein_coding	chemokine (C-C motif) ligand 9 [Source:MGI Symbol;Acc:MGI:104533]	-	2937	1871	2329	1932	4890	4124	3255	17.9792	18.4783	16.9265	15.203	32.1015	29.6845	28.2307
ENSMUSG00000028909	271.847	262.435	330.624	314.512	480.549	513.606	551.284	294.854	515.146	-0.801053	-1.74237	2.05562e-13	4.8569e-12	Ptpru	4	131768457	131838288	-	7113	protein_coding	protein tyrosine phosphatase, receptor type, U [Source:MGI Symbol;Acc:MGI:1321151]	-	337	201	345	303	557	543	484	0.883143	0.849803	1.07337	1.0207	1.56533	1.67319	1.79701
ENSMUSG00000063611	34.6867	52.2258	73.7914	43.5958	84.5489	94.5867	86.5653	51.0749	88.567	-0.79977	-1.74082	0.00232346	0.0117307	Gm10134	2	28506095	28506475	+	381	protein_coding	predicted gene 10134 [Source:MGI Symbol;Acc:MGI:3642322]	-	43	40	77	42	98	100	76	2.10377	3.15726	4.4725	2.6414	5.14168	5.75272	5.268
ENSMUSG00000103593	54.0467	62.671	89.1247	66.4317	123.372	93.6409	138.96	68.0685	118.658	-0.799531	-1.74054	0.00042593	0.00268294	Gm37352	8	84200869	84203049	+	2181	TEC	predicted gene, 37352 [Source:MGI Symbol;Acc:MGI:5610580]	-	67	48	93	64	143	99	122	0.572629	0.661852	0.943652	0.703127	1.31064	0.994895	1.47728
ENSMUSG00000061353	16329.4	19084.6	18595.4	19323.3	31434.9	28953	35308.4	18333.2	31898.8	-0.799093	-1.74001	2.85579e-17	9.0554e-16	Cxcl12	6	117168535	117181367	+	8176	protein_coding	chemokine (C-X-C motif) ligand 12 [Source:MGI Symbol;Acc:MGI:103556]	-	20243	14617	19404	18616	36436	30610	30999	46.1517	53.7641	52.5212	54.5576	89.0828	82.0579	100.13
ENSMUSG00000031963	231.513	232.405	237.666	276.107	387.372	478.609	408.907	244.423	424.963	-0.798292	-1.73904	1.53886e-11	3.0143e-10	Bmper	9	23223076	23485200	+	4833	protein_coding	BMP-binding endothelial regulator [Source:MGI Symbol;Acc:MGI:1920480]	-	287	178	248	266	449	506	359	1.10693	1.10759	1.13558	1.31879	1.85709	2.29473	1.96171
ENSMUSG00000046402	3544.5	4659.85	4782.07	4744.67	7536.07	7349.39	8236.23	4432.77	7707.23	-0.798284	-1.73903	5.1624e-11	9.66022e-10	Rbp1	9	98422961	98446575	+	2652	protein_coding	retinol binding protein 1, cellular [Source:MGI Symbol;Acc:MGI:97876]	-	4394	3569	4990	4571	8735	7770	7231	30.8845	40.4714	41.6401	41.2997	65.8406	64.2163	72.0082
ENSMUSG00000038173	40.3334	47.0032	49.8332	42.5578	72.4705	86.0739	75.1751	44.9319	77.9065	-0.798257	-1.739	0.00090645	0.00517604	Enpp6	8	46986887	47096762	+	6412	protein_coding	ectonucleotide pyrophosphatase/phosphodiesterase 6 [Source:MGI Symbol;Acc:MGI:2445171]	-	50	36	52	41	84	91	66	0.145355	0.168843	0.179471	0.153214	0.261873	0.311061	0.271837
ENSMUSG00000030208	747.78	953.121	774.331	779.534	1282.9	1477.44	1472.75	813.692	1411.03	-0.797972	-1.73865	6.2764e-21	2.56214e-19	Emp1	6	135362545	135383173	+	5935	protein_coding	epithelial membrane protein 1 [Source:MGI Symbol;Acc:MGI:107941]	-	927	730	808	751	1487	1562	1293	2.91147	3.69894	3.01283	3.032	5.00835	5.76844	5.75354
ENSMUSG00000043165	35.4934	43.0863	35.4582	46.7098	73.3333	71.8859	62.6459	40.1869	69.2884	-0.797423	-1.73799	0.00189048	0.00981989	Lor	3	92080271	92083142	-	1779	protein_coding	loricrin [Source:MGI Symbol;Acc:MGI:96816]	-	44	33	37	45	85	76	55	0.461032	0.557845	0.460268	0.606102	0.955096	0.936344	0.816477
ENSMUSG00000021835	404.947	496.145	537.623	473.326	809.254	757.64	922.604	478.01	829.832	-0.797154	-1.73767	4.77338e-15	1.28111e-13	Bmp4	14	46383520	46390669	-	2248	protein_coding	bone morphogenetic protein 4 [Source:MGI Symbol;Acc:MGI:88180]	-	502	380	561	456	938	801	810	4.16257	5.0835	5.5227	4.86047	8.34086	7.8097	9.51582
ENSMUSG00000029831	154.073	159.289	135.125	112.103	235.529	297.002	194.772	140.148	242.434	-0.794847	-1.73489	3.84623e-06	3.74884e-05	Npvf	6	50650672	50654439	-	812	protein_coding	neuropeptide VF precursor [Source:MGI Symbol;Acc:MGI:1926488]	-	191	122	141	108	273	314	171	4.38461	4.51834	3.8428	3.18696	6.72064	8.47562	5.56157
ENSMUSG00000030670	41.14	45.6976	33.5416	43.5958	78.5097	57.6979	76.3141	40.9937	70.8406	-0.794371	-1.73432	0.00223974	0.0113953	Cyp2r1	7	114549682	114562972	-	2115	protein_coding	cytochrome P450, family 2, subfamily r, polypeptide 1 [Source:MGI Symbol;Acc:MGI:2449771]	-	51	35	35	42	91	61	67	0.449483	0.49766	0.36622	0.475826	0.860073	0.632146	0.836608
ENSMUSG00000021662	137.133	155.372	112.125	113.141	206.196	201.47	265.391	129.443	224.352	-0.794353	-1.7343	1.79428e-06	1.8561e-05	Arhgef28	13	97899469	98206439	-	7328	protein_coding	Rho guanine nucleotide exchange factor (GEF) 28 [Source:MGI Symbol;Acc:MGI:1346016]	-	170	119	117	109	239	213	233	0.432432	0.488356	0.353334	0.35641	0.651953	0.637077	0.839707
ENSMUSG00000036912	89.54	86.1726	115	78.8876	169.961	138.097	174.27	92.4	160.776	-0.794307	-1.73424	1.84717e-05	0.000158537	Piwil4	9	14696230	14740733	-	5385	protein_coding	piwi-like RNA-mediated gene silencing 4 [Source:MGI Symbol;Acc:MGI:3041167]	-	111	66	120	76	197	146	153	0.38423	0.368581	0.493151	0.338172	0.731282	0.594244	0.750349
ENSMUSG00000034320	1030.11	1014.49	1037.87	1064.98	1788.47	1676.08	1927.22	1036.86	1797.25	-0.791938	-1.7314	6.88836e-37	6.06201e-35	Slc26a2	18	61192919	61211612	-	12370	protein_coding	solute carrier family 26 (sulfate transporter), member 2 [Source:MGI Symbol;Acc:MGI:892977]	-	1277	777	1083	1026	2073	1772	1692	1.92431	1.88898	1.93751	1.98741	3.34991	3.13973	3.61234
ENSMUSG00000062098	994.621	1126.77	989.955	1057.72	1734.98	1786.74	1880.52	1042.27	1800.75	-0.791341	-1.73068	5.22527e-36	4.45321e-34	Btbd3	2	138256565	138589292	+	5776	protein_coding	BTB (POZ) domain containing 3 [Source:MGI Symbol;Acc:MGI:2385155]	-	1233	863	1033	1019	2011	1889	1651	3.97915	4.49323	3.95784	4.22724	6.95968	7.16808	7.54879
ENSMUSG00000062380	113.74	109.674	147.583	130.787	205.333	260.114	185.66	125.446	217.035	-0.790674	-1.72988	2.74745e-06	2.74733e-05	Tubb3	8	123411424	123422015	+	1868	protein_coding	tubulin, beta 3 class III [Source:MGI Symbol;Acc:MGI:107813]	-	141	84	154	126	238	275	163	1.40701	1.35231	1.82444	1.61623	2.54685	3.22666	2.30445
ENSMUSG00000026358	199.247	134.481	185.916	174.383	329.568	314.028	260.835	173.507	301.477	-0.789883	-1.72893	8.27419e-08	1.05998e-06	Rgs1	1	144242296	144249242	-	6947	protein_coding	regulator of G-protein signaling 1 [Source:MGI Symbol;Acc:MGI:1354694]	-	247	103	194	168	382	332	229	0.662756	0.445877	0.618001	0.579457	1.09918	1.04746	0.870554
ENSMUSG00000078247	192.793	203.681	188.791	201.371	340.784	315.92	362.207	196.659	339.637	-0.789052	-1.72794	2.56737e-11	4.92566e-10	Airn	17	12741311	12860136	+	3597	antisense	antisense Igf2r RNA [Source:MGI Symbol;Acc:MGI:1353471]	-	239	156	197	194	395	334	318	1.23854	1.30425	1.21202	1.29232	2.19513	2.03519	2.33477
ENSMUSG00000040562	687.28	941.37	927.664	1002.7	1442.51	1539.87	1611.71	889.754	1531.36	-0.785962	-1.72424	1.37124e-15	3.79772e-14	Gstm2	3	107981702	107986453	-	1679	protein_coding	glutathione S-transferase, mu 2 [Source:MGI Symbol;Acc:MGI:95861]	-	852	721	968	966	1672	1628	1415	9.45895	12.914	12.7588	13.7859	19.9063	21.2521	22.2568
ENSMUSG00000063531	255.713	329.023	336.374	307.247	481.411	583.6	518.253	307.089	527.755	-0.785944	-1.72422	8.94224e-12	1.78764e-10	Sema3e	5	14025276	14256689	+	9285	protein_coding	sema domain, immunoglobulin domain (Ig), short basic domain, secreted, (semaphorin) 3E [Source:MGI Symbol;Acc:MGI:1340034]	-	317	252	351	296	558	617	455	0.636402	0.816195	0.836585	0.76387	1.20131	1.45647	1.29416
ENSMUSG00000074671	196.827	231.099	251.083	202.409	365.804	359.43	413.463	220.354	379.565	-0.785587	-1.72379	1.82279e-10	3.18974e-09	Tspyl3	2	153222370	153225441	-	3072	protein_coding	TSPY-like 3 [Source:MGI Symbol;Acc:MGI:2139328]	-	244	177	262	195	424	380	363	1.48055	1.73272	1.8874	1.52098	2.75898	2.71119	3.12063
ENSMUSG00000029108	1434.25	1457.1	1371.37	1522.74	2369.96	2341.97	2772.37	1446.37	2494.76	-0.785572	-1.72378	4.89309e-33	3.71401e-31	Pcdh7	5	57717967	58133230	+	10604	protein_coding	protocadherin 7 [Source:MGI Symbol;Acc:MGI:1860487]	-	1778	1116	1431	1467	2747	2476	2434	3.12547	3.16497	2.98645	3.3149	5.17837	5.11775	6.06189
ENSMUSG00000032690	2233.66	2275.74	2559.7	2312.65	4079.92	3774.96	4278.15	2345.44	4044.34	-0.785387	-1.72355	1.28044e-42	1.42012e-40	Oas2	5	120730333	120749853	-	4451	protein_coding	2'-5' oligoadenylate synthetase 2 [Source:MGI Symbol;Acc:MGI:2180852]	-	2769	1743	2671	2228	4729	3991	3756	11.5963	11.7765	13.2801	11.9941	21.2381	19.6527	22.2857
ENSMUSG00000095134	46.7867	58.754	38.3332	43.5958	98.3528	73.7776	67.202	46.8674	79.7775	-0.78343	-1.72122	0.00211797	0.0108462	Mid1-ps1	Y	90753057	90763485	+	1248	unprocessed_pseudogene	midline 1, pseudogene 1 [Source:MGI Symbol;Acc:MGI:5780070]	-	58	45	40	42	114	78	59	0.866298	1.08436	0.7093	0.806388	1.82597	1.36987	1.24852
ENSMUSG00000039191	4182.57	4261.63	4141.9	4057.52	7190.97	7396.68	6878.52	4160.91	7155.39	-0.782901	-1.72059	3.75893e-88	2.53613e-85	Rbpj	5	53466152	53657362	+	12750	protein_coding	recombination signal binding protein for immunoglobulin kappa J region [Source:MGI Symbol;Acc:MGI:96522]	CSL	5185	3264	4322	3909	8335	7820	6039	7.58041	7.69866	7.50169	7.34624	13.0677	13.4429	12.5087
ENSMUSG00000033107	383.167	476.56	402.499	467.098	807.529	664.945	749.473	432.331	740.649	-0.782541	-1.72016	1.06239e-14	2.78665e-13	Rnf125	18	20944625	20983848	+	1334	protein_coding	ring finger protein 125 [Source:MGI Symbol;Acc:MGI:1914914]	-	475	365	420	450	936	703	658	6.6373	8.22834	6.96752	8.08288	14.0257	11.5504	13.0265
ENSMUSG00000074766	79.86	146.232	137.041	121.445	234.666	198.632	185.66	121.145	206.319	-0.7822	-1.71975	4.3379e-05	0.000345227	Ism1	2	139678178	139758581	+	2965	protein_coding	isthmin 1, angiogenesis inhibitor [Source:MGI Symbol;Acc:MGI:2442963]	-	99	112	143	117	272	210	163	0.622393	1.13597	1.06732	0.94552	1.83378	1.55236	1.45185
ENSMUSG00000034771	230.707	235.016	281.749	314.512	447.764	406.723	517.114	265.496	457.2	-0.781827	-1.71931	1.21046e-09	1.92793e-08	Tle2	10	81574561	81590845	+	6221	protein_coding	transducin-like enhancer of split 2 [Source:MGI Symbol;Acc:MGI:104635]	-	286	180	294	303	519	430	454	0.856958	0.870137	1.04586	1.16706	1.66767	1.51498	1.92732
ENSMUSG00000027955	392.847	403.444	462.874	460.87	721.254	796.42	694.8	430.009	737.492	-0.779137	-1.7161	4.84531e-17	1.5127e-15	Fam198b	3	79884533	79946280	+	9598	protein_coding	family with sequence similarity 198, member B [Source:MGI Symbol;Acc:MGI:1915909]	-	487	309	483	444	836	842	610	0.945806	0.968173	1.11366	1.10844	1.74112	1.92278	1.67844
ENSMUSG00000000753	8896.73	10515.7	9212.43	10261.6	16361.9	17307.5	16346	9721.61	16671.8	-0.778903	-1.71583	2.10967e-49	3.05011e-47	Serpinf1	11	75409769	75422701	-	2359	protein_coding	serine (or cysteine) peptidase inhibitor, clade F, member 1 [Source:MGI Symbol;Acc:MGI:108080]	-	11029	8054	9613	9886	18965	18298	14351	87.1489	102.674	90.1811	100.416	160.705	170.01	160.661
ENSMUSG00000026921	55.66	63.9766	45.0415	52.9377	84.5489	96.4785	97.9554	54.404	92.9943	-0.778237	-1.71503	0.000503542	0.00310735	Egfl7	2	26580014	26593120	+	3581	protein_coding	EGF-like domain 7 [Source:MGI Symbol;Acc:MGI:2449923]	-	69	49	47	51	98	102	86	0.359169	0.411497	0.290455	0.341252	0.547049	0.624301	0.634237
ENSMUSG00000107134	86.3134	78.3387	81.4581	58.1277	113.019	150.393	128.709	76.0595	130.707	-0.776074	-1.71246	0.000133921	0.000950558	Gm42528	5	39606927	39610344	-	3418	TEC	predicted gene 42528 [Source:MGI Symbol;Acc:MGI:5662665]	-	107	60	85	56	131	159	113	0.583533	0.527903	0.550341	0.392577	0.766132	1.01958	0.8731
ENSMUSG00000042793	60.5	62.671	59.4165	74.7356	96.6274	115.396	118.458	64.3308	110.16	-0.774807	-1.71096	0.000176853	0.0012193	Lgr6	1	134983301	135105276	-	6851	protein_coding	leucine-rich repeat-containing G protein-coupled receptor 6 [Source:MGI Symbol;Acc:MGI:2441805]	-	75	48	62	72	112	122	104	0.204062	0.210699	0.200273	0.251819	0.32679	0.390305	0.400901
ENSMUSG00000095834	91.1534	107.063	157.166	128.711	169.098	209.983	242.611	121.023	207.23	-0.772767	-1.70854	6.12789e-05	0.000470865	Tdgf1-ps1	16	3730510	3731022	+	513	processed_pseudogene	teratocarcinoma-derived growth factor, pseudogene 1 [Source:MGI Symbol;Acc:MGI:107367]	-	113	82	164	124	196	222	213	4.10596	4.80697	7.07475	5.7918	7.63735	9.48492	10.9653
ENSMUSG00000030067	2562.78	2666.13	2646.91	2587.72	4293.88	4438.96	4667.69	2615.88	4466.84	-0.771836	-1.70744	3.0793e-68	8.90394e-66	Foxp1	6	98925338	99522721	-	13751	protein_coding	forkhead box P1 [Source:MGI Symbol;Acc:MGI:1914004]	Fork	3177	2042	2762	2493	4977	4693	4098	4.30662	4.46577	4.44502	4.34408	7.23498	7.48022	7.87037
ENSMUSG00000090523	1667.38	1834.43	1774.83	1820.64	3047.21	2880.17	3142.55	1774.32	3023.31	-0.770292	-1.70562	2.97675e-48	4.10808e-46	Gypc	18	32528322	32560034	-	2331	protein_coding	glycophorin C [Source:MGI Symbol;Acc:MGI:1098566]	-	2067	1405	1852	1754	3532	3045	2759	16.5292	18.1263	17.5826	18.03	30.2888	28.6314	31.2584
ENSMUSG00000011171	137.133	126.648	183.999	192.029	257.098	248.763	315.508	159.952	273.789	-0.769756	-1.70498	2.26782e-06	2.29969e-05	Vipr2	12	116077726	116146261	+	4463	protein_coding	vasoactive intestinal peptide receptor 2 [Source:MGI Symbol;Acc:MGI:107166]	-	170	97	192	185	298	263	277	0.710029	0.653612	0.952048	0.99324	1.33473	1.2916	1.63912
ENSMUSG00000031520	257.327	263.74	291.332	268.841	501.254	392.535	488.638	270.31	460.809	-0.769119	-1.70423	2.27597e-11	4.38391e-10	Vegfc	8	54077606	54187096	+	2449	protein_coding	vascular endothelial growth factor C [Source:MGI Symbol;Acc:MGI:109124]	-	319	202	304	259	581	415	429	2.42804	2.48049	2.74707	2.53408	4.74233	3.71413	4.62622
ENSMUSG00000006360	150.04	137.093	170.583	120.407	267.451	235.521	236.915	144.531	246.629	-0.768144	-1.70308	2.74715e-07	3.2549e-06	Crip1	12	113146316	113153879	+	2280	protein_coding	cysteine-rich protein 1 (intestinal) [Source:MGI Symbol;Acc:MGI:88501]	-	186	105	178	116	310	249	208	1.52066	1.38494	1.72771	1.21908	2.71788	2.39366	2.40927
ENSMUSG00000028337	338.8	191.93	210.833	292.715	526.274	433.207	365.624	258.569	441.702	-0.767872	-1.70276	6.85328e-06	6.40474e-05	Coro2a	4	46536937	46602202	-	6459	protein_coding	coronin, actin binding protein 2A [Source:MGI Symbol;Acc:MGI:1345966]	-	420	147	220	282	610	458	321	1.2121	0.684427	0.753776	1.04615	1.88786	1.55417	1.31249
ENSMUSG00000114055	52.4334	41.7806	48.8749	49.8238	94.0391	75.6694	77.4531	48.2282	82.3872	-0.767836	-1.70271	0.00109296	0.00609434	Gm32089	13	94289448	94295006	-	1193	lincRNA	predicted gene, 32089 [Source:MGI Symbol;Acc:MGI:5591248]	-	65	32	51	48	109	80	68	1.01561	0.806649	0.946051	0.964074	1.82638	1.46976	1.50531
ENSMUSG00000022587	19539.1	22009.3	22484.3	21856	37080.7	36535.1	36045.3	21472.2	36553.7	-0.767836	-1.70271	2.16028e-69	6.39891e-67	Ly6e	15	74955051	74959905	+	3784	protein_coding	lymphocyte antigen 6 complex, locus E [Source:MGI Symbol;Acc:MGI:106651]	-	24222	16857	23462	21056	42980	38626	31646	119.32	133.969	137.214	133.332	227.049	223.731	220.864
ENSMUSG00000024659	6428.33	7442.18	6485.98	6450.1	11283.8	10678.8	12250.1	6701.65	11404.3	-0.767586	-1.70242	5.32215e-43	5.98471e-41	Anxa1	19	20373428	20390944	-	2608	protein_coding	annexin A1 [Source:MGI Symbol;Acc:MGI:96819]	-	7969	5700	6768	6214	13079	11290	10755	56.9574	65.7268	57.4298	57.0917	100.247	94.8821	108.908
ENSMUSG00000024190	2762.03	2658.29	3133.74	3139.93	4918.5	4875	5146.08	2923.5	4979.86	-0.767448	-1.70226	5.21151e-40	5.20915e-38	Dusp1	17	26505590	26508519	-	2697	protein_coding	dual specificity phosphatase 1 [Source:MGI Symbol;Acc:MGI:105120]	-	3424	2036	3270	3025	5701	5154	4518	23.665	22.7024	26.8319	26.8753	42.2546	41.8853	44.2408
ENSMUSG00000034485	2963.69	3433.85	3430.82	3339.23	5494.82	5398.06	5885.3	3291.9	5592.73	-0.765585	-1.70006	6.89206e-45	8.28719e-43	Uaca	9	60794542	60880370	+	5807	protein_coding	uveal autoantigen with coiled-coil domains and ankyrin repeats [Source:MGI Symbol;Acc:MGI:1919815]	-	3674	2630	3580	3217	6369	5707	5167	11.7935	13.6201	13.6432	13.2742	21.9242	21.5404	23.4987
ENSMUSG00000032487	8450.64	8097.61	8659.47	9953.33	16045.3	13097.4	15678.6	8790.27	14940.4	-0.765186	-1.69959	1.63318e-12	3.52608e-11	Ptgs2	1	150100031	150108227	+	4580	protein_coding	prostaglandin-endoperoxide synthase 2 [Source:MGI Symbol;Acc:MGI:97798]	-	10476	6202	9036	9589	18598	13847	13765	42.6367	40.7232	43.6612	50.1669	81.1717	66.2656	79.3721
ENSMUSG00000090799	123.42	174.956	186.874	176.459	241.568	294.165	305.256	165.428	280.33	-0.76495	-1.69931	1.20129e-06	1.28183e-05	Klhl33	14	50888582	50897507	-	6300	protein_coding	kelch-like 33 [Source:MGI Symbol;Acc:MGI:3644593]	-	153	134	195	170	280	311	268	0.452694	0.639646	0.684981	0.646573	0.888427	1.08198	1.12344
ENSMUSG00000020027	272.653	374.72	305.707	340.462	537.49	524.01	578.62	323.386	546.707	-0.764809	-1.69915	5.14381e-12	1.05344e-10	Socs2	10	95385362	95417180	-	9531	protein_coding	suppressor of cytokine signaling 2 [Source:MGI Symbol;Acc:MGI:1201787]	-	338	287	319	328	623	554	508	0.661047	0.905563	0.740691	0.824603	1.30663	1.274	1.40761
ENSMUSG00000024049	35.4934	28.7242	56.5415	36.3298	60.3921	71.8859	69.48	39.2722	67.2527	-0.76458	-1.69888	0.00651093	0.0279703	Myom1	17	71002633	71126856	+	10459	protein_coding	myomesin 1 [Source:MGI Symbol;Acc:MGI:1341430]	-	44	22	59	35	70	76	61	0.0784181	0.0632569	0.124838	0.0801839	0.133786	0.159265	0.154027
ENSMUSG00000021136	2002.95	2539.48	2531.91	2516.1	3966.04	3949	4280.42	2397.61	4065.15	-0.763119	-1.69716	5.83797e-27	3.21538e-25	Smoc1	12	81026808	81186414	+	3496	protein_coding	SPARC related modular calcium binding 1 [Source:MGI Symbol;Acc:MGI:1929878]	-	2483	1945	2642	2424	4597	4175	3758	13.2391	16.7311	16.7242	16.6139	26.285	26.1748	28.3885
ENSMUSG00000037990	288.787	285.936	284.624	242.891	462.431	436.991	504.584	275.56	468.002	-0.761643	-1.69542	1.43022e-12	3.10999e-11	Sh3rf3	10	58813359	59138916	+	7242	protein_coding	SH3 domain containing ring finger 3 [Source:MGI Symbol;Acc:MGI:2444637]	-	358	219	297	234	536	462	443	0.921464	0.909412	0.907575	0.774224	1.47948	1.39824	1.61548
ENSMUSG00000037211	695.347	613.653	707.248	808.598	1230.27	1078.29	1290.51	706.212	1199.69	-0.761563	-1.69533	1.93075e-17	6.17053e-16	Spry1	3	37639947	37644598	+	2906	protein_coding	sprouty RTK signaling antagonist 1 [Source:MGI Symbol;Acc:MGI:1345139]	-	862	470	738	779	1426	1140	1133	5.52924	4.86382	5.62012	6.4232	9.80907	8.59819	10.2965
ENSMUSG00000079547	183.113	227.182	213.708	170.231	352	342.404	309.813	198.559	334.739	-0.761303	-1.69502	4.50961e-09	6.71986e-08	H2-DMb1	17	34153072	34160230	+	1485	protein_coding	histocompatibility 2, class II, locus Mb1 [Source:MGI Symbol;Acc:MGI:95922]	-	227	174	223	164	408	362	272	2.8494	3.52369	3.32325	2.64623	5.49209	5.34294	4.83726
ENSMUSG00000036158	355.74	309.438	372.791	384.058	677.254	541.036	592.289	355.507	603.526	-0.761171	-1.69487	7.8376e-13	1.7497e-11	Prickle1	15	93499114	93595891	-	4345	protein_coding	prickle planar cell polarity protein 1 [Source:MGI Symbol;Acc:MGI:1916034]	-	441	237	389	370	785	572	520	1.89192	1.64034	1.98127	2.04043	3.61147	2.88539	3.16061
ENSMUSG00000062184	969.614	942.676	990.914	1141.79	1716	1609.87	1811.04	1011.25	1712.3	-0.758635	-1.69189	9.04044e-26	4.72222e-24	Hs6st2	X	51387212	51681856	-	7807	protein_coding	heparan sulfate 6-O-sulfotransferase 2 [Source:MGI Symbol;Acc:MGI:1354959]	-	1202	722	1034	1100	1989	1702	1590	2.86995	2.78117	2.93103	3.37612	5.09278	4.7783	5.37861
ENSMUSG00000030154	37.1067	83.5613	84.3331	63.3177	136.314	83.2363	117.319	67.0797	112.29	-0.756665	-1.68958	0.00517246	0.0231285	Klrb1f	6	129045901	129057464	+	2025	protein_coding	killer cell lectin-like receptor subfamily B member 1F [Source:MGI Symbol;Acc:MGI:2442965]	-	46	64	88	61	158	88	103	0.423435	0.950452	0.961706	0.721796	1.55968	0.952479	1.34329
ENSMUSG00000016283	87.9267	69.1992	80.4998	79.9256	157.882	147.555	96.8164	79.3878	134.085	-0.75652	-1.68941	0.000283022	0.00184943	H2-M2	17	37480851	37483552	-	1551	protein_coding	histocompatibility 2, M region locus 2 [Source:MGI Symbol;Acc:MGI:95914]	-	109	53	84	77	183	156	85	1.30999	1.02764	1.19854	1.18957	2.35854	2.2045	1.44732
ENSMUSG00000026185	76834.2	80084.4	69885.3	66870.7	116268	138146	117278	73418.7	123897	-0.754937	-1.68756	2.73219e-14	6.91992e-13	Igfbp5	1	72857932	72874884	-	6006	protein_coding	insulin-like growth factor binding protein 5 [Source:MGI Symbol;Acc:MGI:96440]	-	95249	61337	72924	64423	134765	146052	102964	295.617	307.123	268.701	257.019	448.535	532.991	452.749
ENSMUSG00000042244	302.5	372.109	352.666	362.26	619.45	571.304	559.257	347.384	583.337	-0.754857	-1.68746	3.25142e-14	8.19229e-13	Pglyrp3	3	92014583	92031582	+	1107	protein_coding	peptidoglycan recognition protein 3 [Source:MGI Symbol;Acc:MGI:2685266]	-	375	285	368	349	718	604	491	6.31448	7.74234	7.35673	7.55418	12.9653	11.9588	11.7136
ENSMUSG00000070436	13910.2	15021.4	15928.4	15896.9	25189.5	24843.2	26801.1	15189.2	25611.3	-0.753789	-1.68622	7.15732e-58	1.42495e-55	Serpinh1	7	99345376	99353239	-	2443	protein_coding	serine (or cysteine) peptidase inhibitor, clade H, member 1 [Source:MGI Symbol;Acc:MGI:88283]	-	17244	11505	16621	15315	29197	26265	23530	131.574	141.624	150.563	150.211	238.902	235.642	254.364
ENSMUSG00000025964	230.707	298.993	309.541	321.778	473.647	493.743	493.194	290.255	486.861	-0.751131	-1.68311	1.35065e-10	2.4016e-09	Adam23	1	63445891	63596276	+	17907	protein_coding	a disintegrin and metallopeptidase domain 23 [Source:MGI Symbol;Acc:MGI:1345162]	-	286	229	323	310	549	522	433	0.297713	0.384581	0.399176	0.414809	0.612849	0.638919	0.63859
ENSMUSG00000028184	4388.27	4466.61	4445.69	4662.67	7391.99	7238.72	8047.15	4490.81	7559.29	-0.750933	-1.68288	2.10007e-64	5.36932e-62	Adgrl2	3	148815583	148990555	-	14198	protein_coding	adhesion G protein-coupled receptor L2 [Source:MGI Symbol;Acc:MGI:2139714]	-	5440	3421	4639	4492	8568	7653	7065	7.1421	7.24605	7.23072	7.58092	12.063	11.8141	13.1414
ENSMUSG00000050288	2549.07	2920.73	2967.95	2854.49	4809.8	4713.26	4709.83	2823.06	4744.3	-0.750599	-1.68249	2.73038e-47	3.70493e-45	Fzd2	11	102604396	102608058	+	3663	protein_coding	frizzled class receptor 2 [Source:MGI Symbol;Acc:MGI:1888513]	-	3160	2237	3097	2750	5575	4983	4135	16.0807	18.3656	18.7107	17.9889	30.4237	29.8162	29.8123
ENSMUSG00000027316	74.2134	69.1992	73.7914	63.3177	115.608	95.5326	144.655	70.1304	118.598	-0.749815	-1.68158	0.000327011	0.00211131	Gfra4	2	131039632	131043088	-	2165	protein_coding	glial cell line derived neurotrophic factor family receptor alpha 4 [Source:MGI Symbol;Acc:MGI:1341873]	-	92	53	77	61	134	101	127	0.792107	0.736196	0.787077	0.675121	1.23723	1.0225	1.54918
ENSMUSG00000070323	35.4934	49.6145	53.6665	43.5958	75.9215	79.4529	72.8971	45.5925	76.0905	-0.748828	-1.68043	0.00246189	0.0123343	Mmp27	9	7571396	7581885	+	2210	protein_coding	matrix metallopeptidase 27 [Source:MGI Symbol;Acc:MGI:3039232]	-	44	38	56	42	88	84	64	0.37112	0.51709	0.560764	0.455372	0.795966	0.833077	0.764795
ENSMUSG00000021567	114.547	135.787	142.791	146.357	232.941	170.256	276.781	134.871	226.659	-0.748779	-1.68037	1.92269e-05	0.000163918	Nkd2	13	73818534	73847631	-	4826	protein_coding	naked cuticle 2 [Source:MGI Symbol;Acc:MGI:1919543]	-	142	104	149	141	270	180	243	0.548473	0.648069	0.683256	0.70007	1.11836	0.817491	1.32977
ENSMUSG00000032271	102.447	105.757	128.416	114.179	194.98	151.339	223.247	112.7	189.855	-0.748652	-1.68022	1.84904e-05	0.000158641	Nnmt	9	48591877	48605153	-	1576	protein_coding	nicotinamide N-methyltransferase [Source:MGI Symbol;Acc:MGI:1099443]	-	127	81	134	110	226	160	196	1.50211	1.54562	1.88163	1.67242	2.86653	2.22516	3.28441
ENSMUSG00000050503	34.6867	45.6976	44.0832	29.0639	62.9803	64.319	64.924	38.3828	64.0744	-0.74698	-1.67828	0.00547388	0.0242486	Fbxl22	9	66508459	66514593	-	3935	protein_coding	F-box and leucine-rich repeat protein 22 [Source:MGI Symbol;Acc:MGI:1921415]	-	43	35	46	28	73	68	57	0.203694	0.267484	0.258701	0.170499	0.370836	0.378758	0.382549
ENSMUSG00000026589	36.3	30.0298	32.5832	28.0259	46.5882	52.0227	62.6459	31.7347	53.7523	-0.746779	-1.67804	0.00997707	0.0400948	Sec16b	1	157506728	157568425	+	5410	protein_coding	SEC16 homolog B (S. cerevisiae) [Source:MGI Symbol;Acc:MGI:2148802]	-	45	23	34	27	54	55	55	0.155049	0.127851	0.139081	0.119585	0.199527	0.222825	0.268487
ENSMUSG00000002265	1076.09	1184.22	1105.91	1114.81	1720.31	1886.06	2022.89	1120.26	1876.42	-0.744617	-1.67553	1.11628e-29	7.11638e-28	Peg3	7	6703892	6730431	-	13324	protein_coding	paternally expressed 3 [Source:MGI Symbol;Acc:MGI:104748]	zf-C2H2	1334	907	1154	1074	1994	1994	1776	1.86627	2.04714	1.91671	1.93143	2.99154	3.28011	3.52019
ENSMUSG00000060988	58.8867	58.754	62.2915	73.6976	87.1372	124.854	107.068	63.4075	106.353	-0.744212	-1.67506	0.000605417	0.00364797	Galnt13	2	54436317	55118309	+	7810	protein_coding	polypeptide N-acetylgalactosaminyltransferase 13 [Source:MGI Symbol;Acc:MGI:2139447]	-	73	45	65	71	101	132	94	0.174231	0.173275	0.184182	0.21783	0.258508	0.370443	0.317859
ENSMUSG00000054675	301.693	342.079	373.749	292.715	509.019	550.495	585.455	327.559	548.323	-0.743442	-1.67416	4.57167e-12	9.44229e-11	Tmem119	5	113793729	113800516	-	2315	protein_coding	transmembrane protein 119 [Source:MGI Symbol;Acc:MGI:2385228]	-	374	262	390	282	590	582	514	3.01144	3.4035	3.72819	2.91882	5.09454	5.51023	5.86367
ENSMUSG00000033033	267.813	306.827	319.124	343.576	522.823	477.663	550.145	309.335	516.877	-0.742706	-1.67331	5.88982e-12	1.20015e-10	Calhm2	19	47105353	47138294	-	4361	protein_coding	calcium homeostasis modulator family member 2 [Source:MGI Symbol;Acc:MGI:1919941]	-	332	235	333	331	606	505	483	1.41908	1.62053	1.68983	1.81866	2.77773	2.53807	2.92495
ENSMUSG00000037568	95.9934	156.677	135.125	140.129	206.196	207.145	244.889	131.981	219.41	-0.742514	-1.67309	1.35539e-05	0.000119453	Vash2	1	190947646	190979296	-	4314	protein_coding	vasohibin 2 [Source:MGI Symbol;Acc:MGI:2444826]	-	119	120	141	135	239	219	215	0.514187	0.83652	0.723309	0.74983	1.10744	1.11266	1.31618
ENSMUSG00000059588	732.454	736.384	765.706	803.408	1332.08	1159.63	1318.98	759.488	1270.23	-0.741765	-1.67222	1.84454e-24	9.05092e-23	Calcrl	2	84330626	84425411	-	4882	protein_coding	calcitonin receptor-like [Source:MGI Symbol;Acc:MGI:1926944]	-	908	564	799	774	1544	1226	1158	3.46691	3.47421	3.62188	3.79885	6.32199	5.50415	6.26424
ENSMUSG00000001988	533.207	394.305	507.915	474.364	782.509	879.657	738.083	477.448	800.083	-0.739353	-1.66943	3.46136e-13	7.99934e-12	Npas1	7	16455721	16477728	-	3009	protein_coding	neuronal PAS domain protein 1 [Source:MGI Symbol;Acc:MGI:109205]	-	661	302	530	457	907	930	648	4.0948	3.01828	3.89797	3.63918	6.02545	6.77421	5.68735
ENSMUSG00000040690	1835.17	1968.91	1983.74	2197.44	3266.35	3336.07	3386.3	1996.31	3329.57	-0.738783	-1.66877	2.36054e-38	2.18836e-36	Col16a1	4	130047840	130099283	+	6750	protein_coding	collagen, type XVI, alpha 1 [Source:MGI Symbol;Acc:MGI:1095396]	-	2275	1508	2070	2117	3786	3527	2973	6.28249	6.71851	6.78658	7.51496	11.2119	11.4525	11.6318
ENSMUSG00000037206	7150.3	8326.1	8080.64	8083.9	13104.2	13130.5	13341.3	7910.24	13192	-0.73868	-1.66865	2.67898e-56	4.89246e-54	Islr	9	58156268	58204306	-	2686	protein_coding	immunoglobulin superfamily containing leucine-rich repeat [Source:MGI Symbol;Acc:MGI:1349645]	-	8864	6377	8432	7788	15189	13882	11713	61.5145	71.3979	69.4719	69.4751	113.039	113.278	115.165
ENSMUSG00000028763	22732.7	23125.6	26210.3	26878.9	40995.9	40349.8	42397.6	24736.9	41247.8	-0.737601	-1.6674	5.90688e-45	7.13792e-43	Hspg2	4	137468769	137570630	+	14307	protein_coding	perlecan (heparan sulfate proteoglycan 2) [Source:MGI Symbol;Acc:MGI:96257]	-	28181	17712	27350	25895	47518	42659	37223	36.7165	37.2301	42.3052	43.3687	66.3917	65.3522	68.71
ENSMUSG00000031099	742.134	951.815	863.456	842.852	1363.14	1347.86	1527.42	850.064	1412.81	-0.736158	-1.66573	1.09041e-19	4.15778e-18	Smarca1	X	47809368	47892974	-	6118	protein_coding	SWI/SNF related, matrix associated, actin dependent regulator of chromatin, subfamily a, member 1 [Source:MGI Symbol;Acc:MGI:1935127]	-	920	729	901	812	1580	1425	1341	2.80306	3.58338	3.25912	3.18021	5.1624	5.10509	5.78864
ENSMUSG00000031503	7063.98	7769.89	8289.56	8630.93	13062.8	12322.8	14276.4	7938.59	13220.7	-0.735887	-1.66542	1.24028e-33	9.71779e-32	Col4a2	8	11312805	11449287	+	6619	protein_coding	collagen, type IV, alpha 2 [Source:MGI Symbol;Acc:MGI:88455]	-	8757	5951	8650	8315	15141	13028	12534	24.6614	27.0379	28.9207	30.1009	45.7263	43.1403	50.0097
ENSMUSG00000042515	156.493	138.398	160.041	162.965	248.47	247.817	279.059	154.475	258.449	-0.735693	-1.6652	4.81873e-08	6.39924e-07	Mum1l1	X	139210042	139238335	+	4859	protein_coding	melanoma associated antigen (mutated) 1-like 1 [Source:MGI Symbol;Acc:MGI:2445062]	-	194	106	167	157	288	262	245	0.744233	0.656046	0.760596	0.774216	1.18481	1.18182	1.33161
ENSMUSG00000006219	1032.53	1109.8	1065.66	1076.4	1772.08	1678.91	1894.18	1071.1	1781.73	-0.734879	-1.66426	3.29595e-33	2.51746e-31	Fblim1	4	141576062	141606096	-	4457	protein_coding	filamin binding LIM protein 1 [Source:MGI Symbol;Acc:MGI:1921452]	-	1280	850	1112	1037	2054	1775	1663	5.3533	5.73524	5.52137	5.57501	9.21217	8.72878	9.85387
ENSMUSG00000024663	1003.49	1073.24	1024.46	959.107	1603.84	1692.16	1770.03	1015.07	1688.68	-0.734712	-1.66406	6.15758e-32	4.43802e-30	Rab3il1	19	10001669	10038380	+	4543	protein_coding	RAB3A interacting protein (rabin3)-like 1 [Source:MGI Symbol;Acc:MGI:1922010]	-	1244	822	1069	924	1859	1789	1554	5.10425	5.44132	5.20738	4.87347	8.17976	8.63109	9.0337
ENSMUSG00000003282	37.9134	53.5315	39.2915	55.0137	92.3136	66.2107	70.619	46.4375	76.3811	-0.734233	-1.66351	0.00448935	0.0205159	Plag1	4	3900996	3938423	-	8487	protein_coding	pleiomorphic adenoma gene 1 [Source:MGI Symbol;Acc:MGI:1891916]	zf-C2H2	47	41	41	53	107	70	62	0.103228	0.14528	0.106909	0.149634	0.252019	0.180776	0.192928
ENSMUSG00000060572	226.673	261.129	223.291	240.815	405.49	336.729	443.077	237.977	395.099	-0.733804	-1.66302	2.36865e-09	3.65283e-08	Mfap2	4	141010418	141015984	+	1211	protein_coding	microfibrillar-associated protein 2 [Source:MGI Symbol;Acc:MGI:99559]	-	281	200	233	232	470	356	389	4.3253	4.96662	4.25791	4.59043	7.75814	6.44323	8.48326
ENSMUSG00000086448	39.5267	45.6976	54.6248	39.4438	56.0784	87.0198	80.8702	44.8232	74.6561	-0.733594	-1.66278	0.00531716	0.0236666	9330162012Rik	13	24937401	24941417	+	3836	bidirectional_promoter_lncRNA	cDNA RIKEN 9330162012 gene [Source:MGI Symbol;Acc:MGI:3604449]	-	49	35	57	38	65	92	71	0.238107	0.274388	0.328837	0.237364	0.338718	0.525663	0.488807
ENSMUSG00000095677	216.993	214.126	232.874	195.143	347.686	373.618	350.817	214.784	357.374	-0.733293	-1.66243	2.23901e-10	3.87346e-09	Dynlt1f	17	6646602	6655900	-	3627	protein_coding	dynein light chain Tctex-type 1F [Source:MGI Symbol;Acc:MGI:3780996]	-	269	164	243	188	403	395	308	1.38248	1.35979	1.48267	1.24199	2.22107	2.38697	2.24264
ENSMUSG00000046179	31.46	36.5581	38.3332	63.3177	76.7842	65.2648	68.341	42.4172	70.13	-0.731417	-1.66027	0.00936499	0.0380952	E2f8	7	48866429	48881596	-	5443	protein_coding	E2F transcription factor 8 [Source:MGI Symbol;Acc:MGI:1922038]	E2F	39	28	40	61	89	69	60	0.133561	0.154702	0.162632	0.268535	0.326856	0.277849	0.291119
ENSMUSG00000092354	68.5667	35.2524	44.0832	57.0897	86.2744	97.4243	74.0361	51.248	85.9116	-0.730976	-1.65976	0.00449796	0.0205513	Gm20548	5	101837416	101846410	+	1637	antisense	predicted gene 20548 [Source:MGI Symbol;Acc:MGI:5142013]	-	85	27	46	55	100	103	65	0.967886	0.49601	0.621862	0.805051	1.22111	1.37907	1.04863
ENSMUSG00000026483	589.674	608.431	611.415	693.381	986.117	1002.62	1127.63	625.725	1038.79	-0.73035	-1.65904	2.11296e-19	7.82341e-18	Fam129a	1	151571186	151721939	+	7380	protein_coding	family with sequence similarity 129, member A [Source:MGI Symbol;Acc:MGI:2137237]	-	731	466	638	668	1143	1060	990	1.84635	1.89891	1.91315	2.16885	3.09595	3.14809	3.54271
ENSMUSG00000033542	662.274	754.663	728.331	696.495	1169.88	1110.45	1248.36	710.441	1176.23	-0.729404	-1.65795	1.84162e-23	8.55279e-22	Arhgef5	6	43265582	43289320	+	9977	protein_coding	Rho guanine nucleotide exchange factor (GEF) 5 [Source:MGI Symbol;Acc:MGI:1858952]	-	821	578	760	671	1356	1174	1096	1.5339	1.74222	1.68577	1.61151	2.71684	2.57909	2.90114
ENSMUSG00000046794	639.687	586.235	600.873	569.859	927.45	1013.97	1043.34	599.164	994.92	-0.727527	-1.6558	3.19543e-21	1.31549e-19	Ppp1r3b	8	35375739	35388139	+	6216	protein_coding	protein phosphatase 1, regulatory subunit 3B [Source:MGI Symbol;Acc:MGI:2177268]	-	793	449	627	549	1075	1072	916	2.37802	2.17225	2.23224	2.11627	3.45702	3.77991	3.89172
ENSMUSG00000029005	365.42	403.444	379.499	427.654	570.274	684.808	700.495	394.004	651.859	-0.726749	-1.65491	3.9915e-13	9.16348e-12	Draxin	4	148098437	148130698	-	5200	protein_coding	dorsal inhibitory axon guidance protein [Source:MGI Symbol;Acc:MGI:1917683]	-	453	309	396	412	661	724	615	1.62386	1.78702	1.6853	1.89847	2.54099	3.05164	3.12341
ENSMUSG00000109536	91.1534	82.2556	89.1247	78.8876	123.372	114.45	189.077	85.3553	142.3	-0.726608	-1.65474	0.000440151	0.00276463	9330162G02Rik	7	59223847	59254788	-	30942	TEC	RIKEN cDNA 9330162G02 gene [Source:MGI Symbol;Acc:MGI:2442217]	-	113	63	93	76	143	121	166	0.0680744	0.0612304	0.0665149	0.0588538	0.0923829	0.0857107	0.141683
ENSMUSG00000037375	125.033	105.757	82.4164	87.1916	164.784	164.581	168.574	100.1	165.98	-0.725038	-1.65294	5.9972e-05	0.000462285	Hhat	1	192496711	192771223	-	9150	protein_coding	hedgehog acyltransferase [Source:MGI Symbol;Acc:MGI:2444681]	-	155	81	86	84	191	174	148	0.315765	0.266219	0.207999	0.219972	0.417269	0.416798	0.427167
ENSMUSG00000049872	805.054	903.506	889.331	818.978	1367.45	1362.05	1502.36	854.217	1410.62	-0.7248	-1.65267	7.137e-26	3.76032e-24	Calhm5	10	34087815	34096519	-	5323	protein_coding	calcium homeostasis modulator family member 5 [Source:MGI Symbol;Acc:MGI:2143897]	-	998	692	928	789	1585	1440	1319	3.49485	3.90953	3.85812	3.55165	5.95219	5.92931	6.54404
ENSMUSG00000004709	282.333	233.71	275.041	211.751	461.568	412.398	370.18	250.709	414.716	-0.723306	-1.65096	1.23547e-08	1.74366e-07	Cd244a	1	171559193	171609746	+	4876	protein_coding	CD244 molecule A [Source:MGI Symbol;Acc:MGI:109294]	-	350	179	287	204	535	436	325	1.33801	1.10399	1.30258	1.00248	2.19328	1.95984	1.76026
ENSMUSG00000105403	38.72	30.0298	38.3332	33.2158	56.9411	44.4558	74.0361	35.0747	58.4777	-0.721609	-1.64902	0.0126645	0.0488499	Gm43618	3	151836505	151839955	+	3451	TEC	predicted gene 43618 [Source:MGI Symbol;Acc:MGI:5663755]	-	48	23	40	32	66	47	65	0.259269	0.200428	0.256507	0.222185	0.382299	0.298504	0.497423
[truncated: 710 more rows]
